# Supplementary material for: Living on the edge: substrate competition explains loss of robustness in mitochondrial fatty-acid oxidation disorders
Source: BMC Biol. 2016 Dec 7;14:107. doi: 10.1186/s12915-016-0327-5 (PMC5142382; doi:10.1186/s12915-016-0327-5)
Supplement: Additional file 10: Model S10. — Human-liver fatty acid beta-oxidation no competition. (XML 233 kb) [file 12915_2016_327_MOESM10_ESM.xml]

<?xml version="1.0" encoding="UTF-8"?>
<!-- Created by COPASI version 4.11 (Build 65) on 2015-10-18 13:40 with libSBML version 5.8.1. --><sbml level="2" version="4" xmlns="http://www.sbml.org/sbml/level2/version4">
  <model metaid="COPASI1" id="Model_1" name="vaneunen">
    <notes>
      <p xmlns="http://www.w3.org/1999/xhtml">This represents the &quot;steady state model&quot; of Van Eunen et al (2013): <a href="http://dx.doi.org/10.1371/journal.pcbi.1003186">Biochemical competition makes fatty-acid beta-oxidation vulnerable to substrate overload</a>. The SBML was created from a Mathematica script provided by the author and produces identical results when run to steady state in <a href="http://copasi.org/">COPASI</a>.</p>
  </notes>
  <annotation>
    <rdf:RDF xmlns:dcterms="http://purl.org/dc/terms/" xmlns:rdf="http://www.w3.org/1999/02/22-rdf-syntax-ns#" xmlns:dc="http://purl.org/dc/elements/1.1/" xmlns:bqbiol="http://biomodels.net/biology-qualifiers/" xmlns:bqmodel="http://biomodels.net/model-qualifiers/" xmlns:vCard="http://www.w3.org/2001/vcard-rdf/3.0#">
      <rdf:Description rdf:about="#COPASI1">
        <bqbiol:isDescribedBy>
          <rdf:Bag>
            <rdf:li rdf:resource="urn:miriam:pubmed:23966849"/>
          </rdf:Bag>
        </bqbiol:isDescribedBy>
      </rdf:Description>
    </rdf:RDF>
    <COPASI xmlns="http://www.copasi.org/static/sbml">
      <rdf:RDF xmlns:dcterms="http://purl.org/dc/terms/" xmlns:rdf="http://www.w3.org/1999/02/22-rdf-syntax-ns#" xmlns:CopasiMT="http://www.copasi.org/RDF/MiriamTerms#">
        <rdf:Description rdf:about="#COPASI1">
          <dcterms:bibliographicCitation>
            <rdf:Bag>
              <rdf:li>
                <rdf:Description>
                  <CopasiMT:isDescribedBy rdf:resource="http://identifiers.org/pubmed/23966849"/>
                </rdf:Description>
              </rdf:li>
            </rdf:Bag>
          </dcterms:bibliographicCitation>
          <dcterms:created>
            <rdf:Description>
              <dcterms:W3CDTF>2014-01-20T14:49:41Z</dcterms:W3CDTF>
            </rdf:Description>
          </dcterms:created>
        </rdf:Description>
      </rdf:RDF>
    </COPASI>
  </annotation>
  <listOfFunctionDefinitions>
    <functionDefinition metaid="COPASI115" id="CACT_4" name="CACT_4">
      <annotation>
        <COPASI xmlns="http://www.copasi.org/static/sbml">
          <rdf:RDF xmlns:dcterms="http://purl.org/dc/terms/" xmlns:rdf="http://www.w3.org/1999/02/22-rdf-syntax-ns#">
            <rdf:Description rdf:about="#COPASI115">
              <dcterms:created>
                <rdf:Description>
                  <dcterms:W3CDTF>2014-02-10T09:57:33Z</dcterms:W3CDTF>
                </rdf:Description>
              </dcterms:created>
            </rdf:Description>
          </rdf:RDF>
        </COPASI>
      </annotation>
      <math xmlns="http://www.w3.org/1998/Math/MathML">
        <lambda>
          <bvar>
            <ci> C10AcylCarCYT </ci>
          </bvar>
          <bvar>
            <ci> C10AcylCarMAT </ci>
          </bvar>
          <bvar>
            <ci> CarCYT </ci>
          </bvar>
          <bvar>
            <ci> CarMAT </ci>
          </bvar>
          <bvar>
            <ci> Keqcact </ci>
          </bvar>
          <bvar>
            <ci> KicactC10AcylCarCYT </ci>
          </bvar>
          <bvar>
            <ci> KicactCarCYT </ci>
          </bvar>
          <bvar>
            <ci> KmcactC10AcylCarCYT </ci>
          </bvar>
          <bvar>
            <ci> KmcactC10AcylCarMAT </ci>
          </bvar>
          <bvar>
            <ci> KmcactCarCYT </ci>
          </bvar>
          <bvar>
            <ci> KmcactCarMAT </ci>
          </bvar>
          <bvar>
            <ci> Vfcact </ci>
          </bvar>
          <bvar>
            <ci> Vrcact </ci>
          </bvar>
          <apply>
            <divide/>
            <apply>
              <times/>
              <ci> Vfcact </ci>
              <apply>
                <minus/>
                <apply>
                  <times/>
                  <ci> C10AcylCarCYT </ci>
                  <ci> CarMAT </ci>
                </apply>
                <apply>
                  <divide/>
                  <apply>
                    <times/>
                    <ci> C10AcylCarMAT </ci>
                    <ci> CarCYT </ci>
                  </apply>
                  <ci> Keqcact </ci>
                </apply>
              </apply>
            </apply>
            <apply>
              <plus/>
              <apply>
                <times/>
                <ci> C10AcylCarCYT </ci>
                <ci> CarMAT </ci>
              </apply>
              <apply>
                <times/>
                <ci> KmcactCarMAT </ci>
                <ci> C10AcylCarCYT </ci>
              </apply>
              <apply>
                <times/>
                <ci> KmcactC10AcylCarCYT </ci>
                <ci> CarMAT </ci>
                <apply>
                  <plus/>
                  <cn> 1 </cn>
                  <apply>
                    <divide/>
                    <ci> CarCYT </ci>
                    <ci> KicactCarCYT </ci>
                  </apply>
                </apply>
              </apply>
              <apply>
                <times/>
                <apply>
                  <divide/>
                  <ci> Vfcact </ci>
                  <apply>
                    <times/>
                    <ci> Vrcact </ci>
                    <ci> Keqcact </ci>
                  </apply>
                </apply>
                <apply>
                  <plus/>
                  <apply>
                    <times/>
                    <ci> KmcactCarCYT </ci>
                    <ci> C10AcylCarMAT </ci>
                    <apply>
                      <plus/>
                      <cn> 1 </cn>
                      <apply>
                        <divide/>
                        <ci> C10AcylCarCYT </ci>
                        <ci> KicactC10AcylCarCYT </ci>
                      </apply>
                    </apply>
                  </apply>
                  <apply>
                    <times/>
                    <ci> CarCYT </ci>
                    <apply>
                      <plus/>
                      <ci> KmcactC10AcylCarMAT </ci>
                      <ci> C10AcylCarMAT </ci>
                    </apply>
                  </apply>
                </apply>
              </apply>
            </apply>
          </apply>
        </lambda>
      </math>
    </functionDefinition>
    <functionDefinition metaid="COPASI116" id="CACT_7" name="CACT_7">
      <annotation>
        <COPASI xmlns="http://www.copasi.org/static/sbml">
          <rdf:RDF xmlns:dcterms="http://purl.org/dc/terms/" xmlns:rdf="http://www.w3.org/1999/02/22-rdf-syntax-ns#">
            <rdf:Description rdf:about="#COPASI116">
              <dcterms:created>
                <rdf:Description>
                  <dcterms:W3CDTF>2014-02-10T10:07:45Z</dcterms:W3CDTF>
                </rdf:Description>
              </dcterms:created>
            </rdf:Description>
          </rdf:RDF>
        </COPASI>
      </annotation>
      <math xmlns="http://www.w3.org/1998/Math/MathML">
        <lambda>
          <bvar>
            <ci> C4AcylCarCYT </ci>
          </bvar>
          <bvar>
            <ci> C4AcylCarMAT </ci>
          </bvar>
          <bvar>
            <ci> CarCYT </ci>
          </bvar>
          <bvar>
            <ci> CarMAT </ci>
          </bvar>
          <bvar>
            <ci> Keqcact </ci>
          </bvar>
          <bvar>
            <ci> KicactC4AcylCarCYT </ci>
          </bvar>
          <bvar>
            <ci> KicactCarCYT </ci>
          </bvar>
          <bvar>
            <ci> KmcactC4AcylCarCYT </ci>
          </bvar>
          <bvar>
            <ci> KmcactC4AcylCarMAT </ci>
          </bvar>
          <bvar>
            <ci> KmcactCarCYT </ci>
          </bvar>
          <bvar>
            <ci> KmcactCarMAT </ci>
          </bvar>
          <bvar>
            <ci> Vfcact </ci>
          </bvar>
          <bvar>
            <ci> Vrcact </ci>
          </bvar>
          <apply>
            <divide/>
            <apply>
              <times/>
              <ci> Vfcact </ci>
              <apply>
                <minus/>
                <apply>
                  <times/>
                  <ci> C4AcylCarCYT </ci>
                  <ci> CarMAT </ci>
                </apply>
                <apply>
                  <divide/>
                  <apply>
                    <times/>
                    <ci> C4AcylCarMAT </ci>
                    <ci> CarCYT </ci>
                  </apply>
                  <ci> Keqcact </ci>
                </apply>
              </apply>
            </apply>
            <apply>
              <plus/>
              <apply>
                <times/>
                <ci> C4AcylCarCYT </ci>
                <ci> CarMAT </ci>
              </apply>
              <apply>
                <times/>
                <ci> KmcactCarMAT </ci>
                <ci> C4AcylCarCYT </ci>
              </apply>
              <apply>
                <times/>
                <ci> KmcactC4AcylCarCYT </ci>
                <ci> CarMAT </ci>
                <apply>
                  <plus/>
                  <cn> 1 </cn>
                  <apply>
                    <divide/>
                    <ci> CarCYT </ci>
                    <ci> KicactCarCYT </ci>
                  </apply>
                </apply>
              </apply>
              <apply>
                <times/>
                <apply>
                  <divide/>
                  <ci> Vfcact </ci>
                  <apply>
                    <times/>
                    <ci> Vrcact </ci>
                    <ci> Keqcact </ci>
                  </apply>
                </apply>
                <apply>
                  <plus/>
                  <apply>
                    <times/>
                    <ci> KmcactCarCYT </ci>
                    <ci> C4AcylCarMAT </ci>
                    <apply>
                      <plus/>
                      <cn> 1 </cn>
                      <apply>
                        <divide/>
                        <ci> C4AcylCarCYT </ci>
                        <ci> KicactC4AcylCarCYT </ci>
                      </apply>
                    </apply>
                  </apply>
                  <apply>
                    <times/>
                    <ci> CarCYT </ci>
                    <apply>
                      <plus/>
                      <ci> KmcactC4AcylCarMAT </ci>
                      <ci> C4AcylCarMAT </ci>
                    </apply>
                  </apply>
                </apply>
              </apply>
            </apply>
          </apply>
        </lambda>
      </math>
    </functionDefinition>
    <functionDefinition metaid="COPASI117" id="CACT_6" name="CACT_6">
      <annotation>
        <COPASI xmlns="http://www.copasi.org/static/sbml">
          <rdf:RDF xmlns:dcterms="http://purl.org/dc/terms/" xmlns:rdf="http://www.w3.org/1999/02/22-rdf-syntax-ns#">
            <rdf:Description rdf:about="#COPASI117">
              <dcterms:created>
                <rdf:Description>
                  <dcterms:W3CDTF>2014-02-10T10:10:49Z</dcterms:W3CDTF>
                </rdf:Description>
              </dcterms:created>
            </rdf:Description>
          </rdf:RDF>
        </COPASI>
      </annotation>
      <math xmlns="http://www.w3.org/1998/Math/MathML">
        <lambda>
          <bvar>
            <ci> C6AcylCarCYT </ci>
          </bvar>
          <bvar>
            <ci> C6AcylCarMAT </ci>
          </bvar>
          <bvar>
            <ci> CarCYT </ci>
          </bvar>
          <bvar>
            <ci> CarMAT </ci>
          </bvar>
          <bvar>
            <ci> Keqcact </ci>
          </bvar>
          <bvar>
            <ci> KicactC6AcylCarCYT </ci>
          </bvar>
          <bvar>
            <ci> KicactCarCYT </ci>
          </bvar>
          <bvar>
            <ci> KmcactC6AcylCarCYT </ci>
          </bvar>
          <bvar>
            <ci> KmcactC6AcylCarMAT </ci>
          </bvar>
          <bvar>
            <ci> KmcactCarCYT </ci>
          </bvar>
          <bvar>
            <ci> KmcactCarMAT </ci>
          </bvar>
          <bvar>
            <ci> Vfcact </ci>
          </bvar>
          <bvar>
            <ci> Vrcact </ci>
          </bvar>
          <apply>
            <divide/>
            <apply>
              <times/>
              <ci> Vfcact </ci>
              <apply>
                <minus/>
                <apply>
                  <times/>
                  <ci> C6AcylCarCYT </ci>
                  <ci> CarMAT </ci>
                </apply>
                <apply>
                  <divide/>
                  <apply>
                    <times/>
                    <ci> C6AcylCarMAT </ci>
                    <ci> CarCYT </ci>
                  </apply>
                  <ci> Keqcact </ci>
                </apply>
              </apply>
            </apply>
            <apply>
              <plus/>
              <apply>
                <times/>
                <ci> C6AcylCarCYT </ci>
                <ci> CarMAT </ci>
              </apply>
              <apply>
                <times/>
                <ci> KmcactCarMAT </ci>
                <ci> C6AcylCarCYT </ci>
              </apply>
              <apply>
                <times/>
                <ci> KmcactC6AcylCarCYT </ci>
                <ci> CarMAT </ci>
                <apply>
                  <plus/>
                  <cn> 1 </cn>
                  <apply>
                    <divide/>
                    <ci> CarCYT </ci>
                    <ci> KicactCarCYT </ci>
                  </apply>
                </apply>
              </apply>
              <apply>
                <times/>
                <apply>
                  <divide/>
                  <ci> Vfcact </ci>
                  <apply>
                    <times/>
                    <ci> Vrcact </ci>
                    <ci> Keqcact </ci>
                  </apply>
                </apply>
                <apply>
                  <plus/>
                  <apply>
                    <times/>
                    <ci> KmcactCarCYT </ci>
                    <ci> C6AcylCarMAT </ci>
                    <apply>
                      <plus/>
                      <cn> 1 </cn>
                      <apply>
                        <divide/>
                        <ci> C6AcylCarCYT </ci>
                        <ci> KicactC6AcylCarCYT </ci>
                      </apply>
                    </apply>
                  </apply>
                  <apply>
                    <times/>
                    <ci> CarCYT </ci>
                    <apply>
                      <plus/>
                      <ci> KmcactC6AcylCarMAT </ci>
                      <ci> C6AcylCarMAT </ci>
                    </apply>
                  </apply>
                </apply>
              </apply>
            </apply>
          </apply>
        </lambda>
      </math>
    </functionDefinition>
    <functionDefinition metaid="COPASI118" id="CPT2" name="CPT2 NC">
      <annotation>
        <COPASI xmlns="http://www.copasi.org/static/sbml">
          <rdf:RDF xmlns:dcterms="http://purl.org/dc/terms/" xmlns:rdf="http://www.w3.org/1999/02/22-rdf-syntax-ns#">
            <rdf:Description rdf:about="#COPASI118">
              <dcterms:created>
                <rdf:Description>
                  <dcterms:W3CDTF>2014-02-11T19:45:02Z</dcterms:W3CDTF>
                </rdf:Description>
              </dcterms:created>
            </rdf:Description>
          </rdf:RDF>
        </COPASI>
      </annotation>
      <math xmlns="http://www.w3.org/1998/Math/MathML">
        <lambda>
          <bvar>
            <ci> sf </ci>
          </bvar>
          <bvar>
            <ci> V </ci>
          </bvar>
          <bvar>
            <ci> Kms1 </ci>
          </bvar>
          <bvar>
            <ci> Kms8 </ci>
          </bvar>
          <bvar>
            <ci> Kmp1 </ci>
          </bvar>
          <bvar>
            <ci> Kmp8 </ci>
          </bvar>
          <bvar>
            <ci> Keq </ci>
          </bvar>
          <bvar>
            <ci> S1 </ci>
          </bvar>
          <bvar>
            <ci> S8 </ci>
          </bvar>
          <bvar>
            <ci> P1 </ci>
          </bvar>
          <bvar>
            <ci> P8 </ci>
          </bvar>
          <bvar>
            <ci> VMAT </ci>
          </bvar>
          <apply>
            <divide/>
            <apply>
              <divide/>
              <apply>
                <times/>
                <ci> sf </ci>
                <ci> V </ci>
                <apply>
                  <minus/>
                  <apply>
                    <divide/>
                    <apply>
                      <times/>
                      <ci> S1 </ci>
                      <ci> S8 </ci>
                    </apply>
                    <apply>
                      <times/>
                      <ci> Kms1 </ci>
                      <ci> Kms8 </ci>
                    </apply>
                  </apply>
                  <apply>
                    <divide/>
                    <apply>
                      <times/>
                      <ci> P1 </ci>
                      <ci> P8 </ci>
                    </apply>
                    <apply>
                      <times/>
                      <ci> Kms1 </ci>
                      <ci> Kms8 </ci>
                      <ci> Keq </ci>
                    </apply>
                  </apply>
                </apply>
              </apply>
              <apply>
                <times/>
                <apply>
                  <plus/>
                  <cn> 1 </cn>
                  <apply>
                    <divide/>
                    <ci> S1 </ci>
                    <ci> Kms1 </ci>
                  </apply>
                  <apply>
                    <divide/>
                    <ci> P1 </ci>
                    <ci> Kmp1 </ci>
                  </apply>
                </apply>
                <apply>
                  <plus/>
                  <cn> 1 </cn>
                  <apply>
                    <divide/>
                    <ci> S8 </ci>
                    <ci> Kms8 </ci>
                  </apply>
                  <apply>
                    <divide/>
                    <ci> P8 </ci>
                    <ci> Kmp8 </ci>
                  </apply>
                </apply>
              </apply>
            </apply>
            <ci> VMAT </ci>
          </apply>
        </lambda>
      </math>
    </functionDefinition>
    <functionDefinition metaid="COPASI119" id="SCAD" name="SCAD NC">
      <annotation>
        <COPASI xmlns="http://www.copasi.org/static/sbml">
          <rdf:RDF xmlns:dcterms="http://purl.org/dc/terms/" xmlns:rdf="http://www.w3.org/1999/02/22-rdf-syntax-ns#">
            <rdf:Description rdf:about="#COPASI119">
              <dcterms:created>
                <rdf:Description>
                  <dcterms:W3CDTF>2014-02-11T19:30:58Z</dcterms:W3CDTF>
                </rdf:Description>
              </dcterms:created>
            </rdf:Description>
          </rdf:RDF>
        </COPASI>
      </annotation>
      <math xmlns="http://www.w3.org/1998/Math/MathML">
        <lambda>
          <bvar>
            <ci> sf </ci>
          </bvar>
          <bvar>
            <ci> V </ci>
          </bvar>
          <bvar>
            <ci> Kms1 </ci>
          </bvar>
          <bvar>
            <ci> Kms3 </ci>
          </bvar>
          <bvar>
            <ci> Kmp1 </ci>
          </bvar>
          <bvar>
            <ci> Kmp3 </ci>
          </bvar>
          <bvar>
            <ci> Keq </ci>
          </bvar>
          <bvar>
            <ci> S1 </ci>
          </bvar>
          <bvar>
            <ci> S3 </ci>
          </bvar>
          <bvar>
            <ci> P1 </ci>
          </bvar>
          <bvar>
            <ci> P3 </ci>
          </bvar>
          <bvar>
            <ci> VMAT </ci>
          </bvar>
          <apply>
            <divide/>
            <apply>
              <divide/>
              <apply>
                <times/>
                <ci> sf </ci>
                <ci> V </ci>
                <apply>
                  <minus/>
                  <apply>
                    <divide/>
                    <apply>
                      <times/>
                      <ci> S1 </ci>
                      <ci> S3 </ci>
                    </apply>
                    <apply>
                      <times/>
                      <ci> Kms1 </ci>
                      <ci> Kms3 </ci>
                    </apply>
                  </apply>
                  <apply>
                    <divide/>
                    <apply>
                      <times/>
                      <ci> P1 </ci>
                      <ci> P3 </ci>
                    </apply>
                    <apply>
                      <times/>
                      <ci> Kms1 </ci>
                      <ci> Kms3 </ci>
                      <ci> Keq </ci>
                    </apply>
                  </apply>
                </apply>
              </apply>
              <apply>
                <times/>
                <apply>
                  <plus/>
                  <cn> 1 </cn>
                  <apply>
                    <divide/>
                    <ci> S1 </ci>
                    <ci> Kms1 </ci>
                  </apply>
                  <apply>
                    <divide/>
                    <ci> P1 </ci>
                    <ci> Kmp1 </ci>
                  </apply>
                </apply>
                <apply>
                  <plus/>
                  <cn> 1 </cn>
                  <apply>
                    <divide/>
                    <ci> S3 </ci>
                    <ci> Kms3 </ci>
                  </apply>
                  <apply>
                    <divide/>
                    <ci> P3 </ci>
                    <ci> Kmp3 </ci>
                  </apply>
                </apply>
              </apply>
            </apply>
            <ci> VMAT </ci>
          </apply>
        </lambda>
      </math>
    </functionDefinition>
    <functionDefinition metaid="COPASI120" id="CROT" name="CROT NC">
      <annotation>
        <COPASI xmlns="http://www.copasi.org/static/sbml">
          <rdf:RDF xmlns:dcterms="http://purl.org/dc/terms/" xmlns:rdf="http://www.w3.org/1999/02/22-rdf-syntax-ns#">
            <rdf:Description rdf:about="#COPASI120">
              <dcterms:created>
                <rdf:Description>
                  <dcterms:W3CDTF>2014-02-11T19:42:23Z</dcterms:W3CDTF>
                </rdf:Description>
              </dcterms:created>
            </rdf:Description>
          </rdf:RDF>
        </COPASI>
      </annotation>
      <math xmlns="http://www.w3.org/1998/Math/MathML">
        <lambda>
          <bvar>
            <ci> sf </ci>
          </bvar>
          <bvar>
            <ci> V </ci>
          </bvar>
          <bvar>
            <ci> Kms1 </ci>
          </bvar>
          <bvar>
            <ci> Kmp1 </ci>
          </bvar>
          <bvar>
            <ci> Ki1 </ci>
          </bvar>
          <bvar>
            <ci> Keq </ci>
          </bvar>
          <bvar>
            <ci> S1 </ci>
          </bvar>
          <bvar>
            <ci> P1 </ci>
          </bvar>
          <bvar>
            <ci> I1 </ci>
          </bvar>
          <bvar>
            <ci> VMAT </ci>
          </bvar>
          <apply>
            <divide/>
            <apply>
              <divide/>
              <apply>
                <times/>
                <ci> sf </ci>
                <ci> V </ci>
                <apply>
                  <minus/>
                  <apply>
                    <divide/>
                    <ci> S1 </ci>
                    <ci> Kms1 </ci>
                  </apply>
                  <apply>
                    <divide/>
                    <ci> P1 </ci>
                    <apply>
                      <times/>
                      <ci> Kms1 </ci>
                      <ci> Keq </ci>
                    </apply>
                  </apply>
                </apply>
              </apply>
              <apply>
                <plus/>
                <cn> 1 </cn>
                <apply>
                  <divide/>
                  <ci> S1 </ci>
                  <ci> Kms1 </ci>
                </apply>
                <apply>
                  <divide/>
                  <ci> P1 </ci>
                  <ci> Kmp1 </ci>
                </apply>
                <apply>
                  <divide/>
                  <ci> I1 </ci>
                  <ci> Ki1 </ci>
                </apply>
              </apply>
            </apply>
            <ci> VMAT </ci>
          </apply>
        </lambda>
      </math>
    </functionDefinition>
    <functionDefinition metaid="COPASI121" id="MSCHAD" name="MSCHAD NC">
      <annotation>
        <COPASI xmlns="http://www.copasi.org/static/sbml">
          <rdf:RDF xmlns:dcterms="http://purl.org/dc/terms/" xmlns:rdf="http://www.w3.org/1999/02/22-rdf-syntax-ns#">
            <rdf:Description rdf:about="#COPASI121">
              <dcterms:created>
                <rdf:Description>
                  <dcterms:W3CDTF>2014-02-11T19:43:44Z</dcterms:W3CDTF>
                </rdf:Description>
              </dcterms:created>
            </rdf:Description>
          </rdf:RDF>
        </COPASI>
      </annotation>
      <math xmlns="http://www.w3.org/1998/Math/MathML">
        <lambda>
          <bvar>
            <ci> sf </ci>
          </bvar>
          <bvar>
            <ci> V </ci>
          </bvar>
          <bvar>
            <ci> Kms1 </ci>
          </bvar>
          <bvar>
            <ci> Kms8 </ci>
          </bvar>
          <bvar>
            <ci> Kmp1 </ci>
          </bvar>
          <bvar>
            <ci> Kmp8 </ci>
          </bvar>
          <bvar>
            <ci> Keq </ci>
          </bvar>
          <bvar>
            <ci> S1 </ci>
          </bvar>
          <bvar>
            <ci> S8 </ci>
          </bvar>
          <bvar>
            <ci> P1 </ci>
          </bvar>
          <bvar>
            <ci> P8 </ci>
          </bvar>
          <bvar>
            <ci> VMAT </ci>
          </bvar>
          <apply>
            <divide/>
            <apply>
              <divide/>
              <apply>
                <times/>
                <ci> sf </ci>
                <ci> V </ci>
                <apply>
                  <minus/>
                  <apply>
                    <divide/>
                    <apply>
                      <times/>
                      <ci> S1 </ci>
                      <ci> S8 </ci>
                    </apply>
                    <apply>
                      <times/>
                      <ci> Kms1 </ci>
                      <ci> Kms8 </ci>
                    </apply>
                  </apply>
                  <apply>
                    <divide/>
                    <apply>
                      <times/>
                      <ci> P1 </ci>
                      <ci> P8 </ci>
                    </apply>
                    <apply>
                      <times/>
                      <ci> Kms1 </ci>
                      <ci> Kms8 </ci>
                      <ci> Keq </ci>
                    </apply>
                  </apply>
                </apply>
              </apply>
              <apply>
                <times/>
                <apply>
                  <plus/>
                  <cn> 1 </cn>
                  <apply>
                    <divide/>
                    <ci> S1 </ci>
                    <ci> Kms1 </ci>
                  </apply>
                  <apply>
                    <divide/>
                    <ci> P1 </ci>
                    <ci> Kmp1 </ci>
                  </apply>
                </apply>
                <apply>
                  <plus/>
                  <cn> 1 </cn>
                  <apply>
                    <divide/>
                    <ci> S8 </ci>
                    <ci> Kms8 </ci>
                  </apply>
                  <apply>
                    <divide/>
                    <ci> P8 </ci>
                    <ci> Kmp8 </ci>
                  </apply>
                </apply>
              </apply>
            </apply>
            <ci> VMAT </ci>
          </apply>
        </lambda>
      </math>
    </functionDefinition>
    <functionDefinition metaid="COPASI122" id="MCKATA" name="MCKATA NC">
      <annotation>
        <COPASI xmlns="http://www.copasi.org/static/sbml">
          <rdf:RDF xmlns:dcterms="http://purl.org/dc/terms/" xmlns:rdf="http://www.w3.org/1999/02/22-rdf-syntax-ns#">
            <rdf:Description rdf:about="#COPASI122">
              <dcterms:created>
                <rdf:Description>
                  <dcterms:W3CDTF>2014-02-11T19:43:32Z</dcterms:W3CDTF>
                </rdf:Description>
              </dcterms:created>
            </rdf:Description>
          </rdf:RDF>
        </COPASI>
      </annotation>
      <math xmlns="http://www.w3.org/1998/Math/MathML">
        <lambda>
          <bvar>
            <ci> sf </ci>
          </bvar>
          <bvar>
            <ci> V </ci>
          </bvar>
          <bvar>
            <ci> Kms1 </ci>
          </bvar>
          <bvar>
            <ci> Kms8 </ci>
          </bvar>
          <bvar>
            <ci> Kmp1 </ci>
          </bvar>
          <bvar>
            <ci> Kmp8 </ci>
          </bvar>
          <bvar>
            <ci> Keq </ci>
          </bvar>
          <bvar>
            <ci> S1 </ci>
          </bvar>
          <bvar>
            <ci> S8 </ci>
          </bvar>
          <bvar>
            <ci> P1 </ci>
          </bvar>
          <bvar>
            <ci> P8 </ci>
          </bvar>
          <bvar>
            <ci> VMAT </ci>
          </bvar>
          <apply>
            <divide/>
            <apply>
              <divide/>
              <apply>
                <times/>
                <ci> sf </ci>
                <ci> V </ci>
                <apply>
                  <minus/>
                  <apply>
                    <divide/>
                    <apply>
                      <times/>
                      <ci> S1 </ci>
                      <ci> S8 </ci>
                    </apply>
                    <apply>
                      <times/>
                      <ci> Kms1 </ci>
                      <ci> Kms8 </ci>
                    </apply>
                  </apply>
                  <apply>
                    <divide/>
                    <apply>
                      <times/>
                      <ci> P1 </ci>
                      <ci> P8 </ci>
                    </apply>
                    <apply>
                      <times/>
                      <ci> Kms1 </ci>
                      <ci> Kms8 </ci>
                      <ci> Keq </ci>
                    </apply>
                  </apply>
                </apply>
              </apply>
              <apply>
                <times/>
                <apply>
                  <plus/>
                  <cn> 1 </cn>
                  <apply>
                    <divide/>
                    <ci> S1 </ci>
                    <ci> Kms1 </ci>
                  </apply>
                  <apply>
                    <divide/>
                    <ci> P1 </ci>
                    <ci> Kmp1 </ci>
                  </apply>
                </apply>
                <apply>
                  <plus/>
                  <cn> 1 </cn>
                  <apply>
                    <divide/>
                    <ci> S8 </ci>
                    <ci> Kms8 </ci>
                  </apply>
                  <apply>
                    <divide/>
                    <ci> P8 </ci>
                    <ci> Kmp8 </ci>
                  </apply>
                </apply>
              </apply>
            </apply>
            <ci> VMAT </ci>
          </apply>
        </lambda>
      </math>
    </functionDefinition>
    <functionDefinition metaid="COPASI123" id="MTP" name="MTP NC">
      <annotation>
        <COPASI xmlns="http://www.copasi.org/static/sbml">
          <rdf:RDF xmlns:dcterms="http://purl.org/dc/terms/" xmlns:rdf="http://www.w3.org/1999/02/22-rdf-syntax-ns#">
            <rdf:Description rdf:about="#COPASI123">
              <dcterms:created>
                <rdf:Description>
                  <dcterms:W3CDTF>2014-02-11T19:33:35Z</dcterms:W3CDTF>
                </rdf:Description>
              </dcterms:created>
            </rdf:Description>
          </rdf:RDF>
        </COPASI>
      </annotation>
      <math xmlns="http://www.w3.org/1998/Math/MathML">
        <lambda>
          <bvar>
            <ci> sf </ci>
          </bvar>
          <bvar>
            <ci> V </ci>
          </bvar>
          <bvar>
            <ci> Kms1 </ci>
          </bvar>
          <bvar>
            <ci> Kms7 </ci>
          </bvar>
          <bvar>
            <ci> Kms8 </ci>
          </bvar>
          <bvar>
            <ci> Kmp1 </ci>
          </bvar>
          <bvar>
            <ci> Kmp7 </ci>
          </bvar>
          <bvar>
            <ci> Kmp8 </ci>
          </bvar>
          <bvar>
            <ci> Ki1 </ci>
          </bvar>
          <bvar>
            <ci> Keq </ci>
          </bvar>
          <bvar>
            <ci> S1 </ci>
          </bvar>
          <bvar>
            <ci> S7 </ci>
          </bvar>
          <bvar>
            <ci> S8 </ci>
          </bvar>
          <bvar>
            <ci> P1 </ci>
          </bvar>
          <bvar>
            <ci> P7 </ci>
          </bvar>
          <bvar>
            <ci> P8 </ci>
          </bvar>
          <bvar>
            <ci> I1 </ci>
          </bvar>
          <bvar>
            <ci> VMAT </ci>
          </bvar>
          <apply>
            <divide/>
            <apply>
              <divide/>
              <apply>
                <times/>
                <ci> sf </ci>
                <ci> V </ci>
                <apply>
                  <minus/>
                  <apply>
                    <divide/>
                    <apply>
                      <times/>
                      <ci> S1 </ci>
                      <ci> S7 </ci>
                      <ci> S8 </ci>
                    </apply>
                    <apply>
                      <times/>
                      <ci> Kms1 </ci>
                      <ci> Kms7 </ci>
                      <ci> Kms8 </ci>
                    </apply>
                  </apply>
                  <apply>
                    <divide/>
                    <apply>
                      <times/>
                      <ci> P1 </ci>
                      <ci> P7 </ci>
                      <ci> P8 </ci>
                    </apply>
                    <apply>
                      <times/>
                      <ci> Kms1 </ci>
                      <ci> Kms7 </ci>
                      <ci> Kms8 </ci>
                      <ci> Keq </ci>
                    </apply>
                  </apply>
                </apply>
              </apply>
              <apply>
                <times/>
                <apply>
                  <plus/>
                  <cn> 1 </cn>
                  <apply>
                    <divide/>
                    <ci> S1 </ci>
                    <ci> Kms1 </ci>
                  </apply>
                  <apply>
                    <divide/>
                    <ci> P1 </ci>
                    <ci> Kmp1 </ci>
                  </apply>
                  <apply>
                    <divide/>
                    <ci> I1 </ci>
                    <ci> Ki1 </ci>
                  </apply>
                </apply>
                <apply>
                  <plus/>
                  <cn> 1 </cn>
                  <apply>
                    <divide/>
                    <ci> S7 </ci>
                    <ci> Kms7 </ci>
                  </apply>
                  <apply>
                    <divide/>
                    <ci> P7 </ci>
                    <ci> Kmp7 </ci>
                  </apply>
                </apply>
                <apply>
                  <plus/>
                  <cn> 1 </cn>
                  <apply>
                    <divide/>
                    <ci> S8 </ci>
                    <ci> Kms8 </ci>
                  </apply>
                  <apply>
                    <divide/>
                    <ci> P8 </ci>
                    <ci> Kmp8 </ci>
                  </apply>
                </apply>
              </apply>
            </apply>
            <ci> VMAT </ci>
          </apply>
        </lambda>
      </math>
    </functionDefinition>
    <functionDefinition metaid="COPASI124" id="VLCAD" name="VLCAD">
      <annotation>
        <COPASI xmlns="http://www.copasi.org/static/sbml">
          <rdf:RDF xmlns:dcterms="http://purl.org/dc/terms/" xmlns:rdf="http://www.w3.org/1999/02/22-rdf-syntax-ns#">
            <rdf:Description rdf:about="#COPASI124">
              <dcterms:created>
                <rdf:Description>
                  <dcterms:W3CDTF>2014-02-11T14:29:30Z</dcterms:W3CDTF>
                </rdf:Description>
              </dcterms:created>
            </rdf:Description>
          </rdf:RDF>
        </COPASI>
      </annotation>
      <math xmlns="http://www.w3.org/1998/Math/MathML">
        <lambda>
          <bvar>
            <ci> sf </ci>
          </bvar>
          <bvar>
            <ci> V </ci>
          </bvar>
          <bvar>
            <ci> S1 </ci>
          </bvar>
          <bvar>
            <ci> S7 </ci>
          </bvar>
          <bvar>
            <ci> P7 </ci>
          </bvar>
          <bvar>
            <ci> Kms1 </ci>
          </bvar>
          <bvar>
            <ci> Kms7 </ci>
          </bvar>
          <bvar>
            <ci> P1 </ci>
          </bvar>
          <bvar>
            <ci> Keq </ci>
          </bvar>
          <bvar>
            <ci> Kmp1 </ci>
          </bvar>
          <bvar>
            <ci> Kmp7 </ci>
          </bvar>
          <bvar>
            <ci> VMAT </ci>
          </bvar>
          <apply>
            <divide/>
            <apply>
              <divide/>
              <apply>
                <times/>
                <ci> sf </ci>
                <ci> V </ci>
                <apply>
                  <minus/>
                  <apply>
                    <divide/>
                    <apply>
                      <times/>
                      <ci> S1 </ci>
                      <ci> S7 </ci>
                    </apply>
                    <apply>
                      <times/>
                      <ci> Kms1 </ci>
                      <ci> Kms7 </ci>
                    </apply>
                  </apply>
                  <apply>
                    <divide/>
                    <apply>
                      <times/>
                      <ci> P1 </ci>
                      <ci> P7 </ci>
                    </apply>
                    <apply>
                      <times/>
                      <ci> Kms1 </ci>
                      <ci> Kms7 </ci>
                      <ci> Keq </ci>
                    </apply>
                  </apply>
                </apply>
              </apply>
              <apply>
                <times/>
                <apply>
                  <plus/>
                  <cn> 1 </cn>
                  <apply>
                    <divide/>
                    <ci> S1 </ci>
                    <ci> Kms1 </ci>
                  </apply>
                  <apply>
                    <divide/>
                    <ci> P1 </ci>
                    <ci> Kmp1 </ci>
                  </apply>
                </apply>
                <apply>
                  <plus/>
                  <cn> 1 </cn>
                  <apply>
                    <divide/>
                    <ci> S7 </ci>
                    <ci> Kms7 </ci>
                  </apply>
                  <apply>
                    <divide/>
                    <ci> P7 </ci>
                    <ci> Kmp7 </ci>
                  </apply>
                </apply>
              </apply>
            </apply>
            <ci> VMAT </ci>
          </apply>
        </lambda>
      </math>
    </functionDefinition>
    <functionDefinition metaid="COPASI125" id="function_5" name="MCAD NC">
      <annotation>
        <COPASI xmlns="http://www.copasi.org/static/sbml">
          <rdf:RDF xmlns:dcterms="http://purl.org/dc/terms/" xmlns:rdf="http://www.w3.org/1999/02/22-rdf-syntax-ns#">
            <rdf:Description rdf:about="#COPASI125">
              <dcterms:created>
                <rdf:Description>
                  <dcterms:W3CDTF>2014-02-12T10:13:49Z</dcterms:W3CDTF>
                </rdf:Description>
              </dcterms:created>
            </rdf:Description>
          </rdf:RDF>
        </COPASI>
      </annotation>
      <math xmlns="http://www.w3.org/1998/Math/MathML">
        <lambda>
          <bvar>
            <ci> sf </ci>
          </bvar>
          <bvar>
            <ci> V </ci>
          </bvar>
          <bvar>
            <ci> S1 </ci>
          </bvar>
          <bvar>
            <ci> S8 </ci>
          </bvar>
          <bvar>
            <ci> P8 </ci>
          </bvar>
          <bvar>
            <ci> Kms1 </ci>
          </bvar>
          <bvar>
            <ci> Kms8 </ci>
          </bvar>
          <bvar>
            <ci> P1 </ci>
          </bvar>
          <bvar>
            <ci> Keq </ci>
          </bvar>
          <bvar>
            <ci> Kmp1 </ci>
          </bvar>
          <bvar>
            <ci> Kmp8 </ci>
          </bvar>
          <bvar>
            <ci> VMAT </ci>
          </bvar>
          <apply>
            <divide/>
            <apply>
              <divide/>
              <apply>
                <times/>
                <ci> sf </ci>
                <ci> V </ci>
                <apply>
                  <minus/>
                  <apply>
                    <divide/>
                    <apply>
                      <times/>
                      <ci> S1 </ci>
                      <ci> S8 </ci>
                    </apply>
                    <apply>
                      <times/>
                      <ci> Kms1 </ci>
                      <ci> Kms8 </ci>
                    </apply>
                  </apply>
                  <apply>
                    <divide/>
                    <apply>
                      <times/>
                      <ci> P1 </ci>
                      <ci> P8 </ci>
                    </apply>
                    <apply>
                      <times/>
                      <ci> Kms1 </ci>
                      <ci> Kms8 </ci>
                      <ci> Keq </ci>
                    </apply>
                  </apply>
                </apply>
              </apply>
              <apply>
                <times/>
                <apply>
                  <plus/>
                  <cn> 1 </cn>
                  <apply>
                    <divide/>
                    <ci> S1 </ci>
                    <ci> Kms1 </ci>
                  </apply>
                  <apply>
                    <divide/>
                    <ci> P1 </ci>
                    <ci> Kmp1 </ci>
                  </apply>
                </apply>
                <apply>
                  <plus/>
                  <cn> 1 </cn>
                  <apply>
                    <divide/>
                    <ci> S8 </ci>
                    <ci> Kms8 </ci>
                  </apply>
                  <apply>
                    <divide/>
                    <ci> P8 </ci>
                    <ci> Kmp8 </ci>
                  </apply>
                </apply>
              </apply>
            </apply>
            <ci> VMAT </ci>
          </apply>
        </lambda>
      </math>
    </functionDefinition>
    <functionDefinition metaid="COPASI126" id="CACT_2" name="CACT_2">
      <annotation>
        <COPASI xmlns="http://www.copasi.org/static/sbml">
          <rdf:RDF xmlns:dcterms="http://purl.org/dc/terms/" xmlns:rdf="http://www.w3.org/1999/02/22-rdf-syntax-ns#">
            <rdf:Description rdf:about="#COPASI126">
              <dcterms:created>
                <rdf:Description>
                  <dcterms:W3CDTF>2015-02-19T14:15:42Z</dcterms:W3CDTF>
                </rdf:Description>
              </dcterms:created>
            </rdf:Description>
          </rdf:RDF>
        </COPASI>
      </annotation>
      <math xmlns="http://www.w3.org/1998/Math/MathML">
        <lambda>
          <bvar>
            <ci> Vfcact </ci>
          </bvar>
          <bvar>
            <ci> C14AcylCarCYT </ci>
          </bvar>
          <bvar>
            <ci> CarMAT </ci>
          </bvar>
          <bvar>
            <ci> C14AcylCarMAT </ci>
          </bvar>
          <bvar>
            <ci> CarCYT </ci>
          </bvar>
          <bvar>
            <ci> Keqcact </ci>
          </bvar>
          <bvar>
            <ci> KmcactCarMAT </ci>
          </bvar>
          <bvar>
            <ci> KmcactC14AcylCarCYT </ci>
          </bvar>
          <bvar>
            <ci> KicactCarCYT </ci>
          </bvar>
          <bvar>
            <ci> Vrcact </ci>
          </bvar>
          <bvar>
            <ci> KmcactCarCYT </ci>
          </bvar>
          <bvar>
            <ci> KicactC14AcylCarCYT </ci>
          </bvar>
          <bvar>
            <ci> KmcactC14AcylCarMAT </ci>
          </bvar>
          <apply>
            <divide/>
            <apply>
              <times/>
              <ci> Vfcact </ci>
              <apply>
                <minus/>
                <apply>
                  <times/>
                  <ci> C14AcylCarCYT </ci>
                  <ci> CarMAT </ci>
                </apply>
                <apply>
                  <divide/>
                  <apply>
                    <times/>
                    <ci> C14AcylCarMAT </ci>
                    <ci> CarCYT </ci>
                  </apply>
                  <ci> Keqcact </ci>
                </apply>
              </apply>
            </apply>
            <apply>
              <plus/>
              <apply>
                <times/>
                <ci> C14AcylCarCYT </ci>
                <ci> CarMAT </ci>
              </apply>
              <apply>
                <times/>
                <ci> KmcactCarMAT </ci>
                <ci> C14AcylCarCYT </ci>
              </apply>
              <apply>
                <times/>
                <ci> KmcactC14AcylCarCYT </ci>
                <ci> CarMAT </ci>
                <apply>
                  <plus/>
                  <cn> 1 </cn>
                  <apply>
                    <divide/>
                    <ci> CarCYT </ci>
                    <ci> KicactCarCYT </ci>
                  </apply>
                </apply>
              </apply>
              <apply>
                <times/>
                <apply>
                  <divide/>
                  <ci> Vfcact </ci>
                  <apply>
                    <times/>
                    <ci> Vrcact </ci>
                    <ci> Keqcact </ci>
                  </apply>
                </apply>
                <apply>
                  <plus/>
                  <apply>
                    <times/>
                    <ci> KmcactCarCYT </ci>
                    <ci> C14AcylCarMAT </ci>
                    <apply>
                      <plus/>
                      <cn> 1 </cn>
                      <apply>
                        <divide/>
                        <ci> C14AcylCarCYT </ci>
                        <ci> KicactC14AcylCarCYT </ci>
                      </apply>
                    </apply>
                  </apply>
                  <apply>
                    <times/>
                    <ci> CarCYT </ci>
                    <apply>
                      <plus/>
                      <ci> KmcactC14AcylCarMAT </ci>
                      <ci> C14AcylCarMAT </ci>
                    </apply>
                  </apply>
                </apply>
              </apply>
            </apply>
          </apply>
        </lambda>
      </math>
    </functionDefinition>
    <functionDefinition metaid="COPASI127" id="CPT1" name="CPT1">
      <annotation>
        <COPASI xmlns="http://www.copasi.org/static/sbml">
          <rdf:RDF xmlns:dcterms="http://purl.org/dc/terms/" xmlns:rdf="http://www.w3.org/1999/02/22-rdf-syntax-ns#">
            <rdf:Description rdf:about="#COPASI127">
              <dcterms:created>
                <rdf:Description>
                  <dcterms:W3CDTF>2014-02-10T10:16:25Z</dcterms:W3CDTF>
                </rdf:Description>
              </dcterms:created>
            </rdf:Description>
          </rdf:RDF>
        </COPASI>
      </annotation>
      <math xmlns="http://www.w3.org/1998/Math/MathML">
        <lambda>
          <bvar>
            <ci> sf </ci>
          </bvar>
          <bvar>
            <ci> V </ci>
          </bvar>
          <bvar>
            <ci> Kms1 </ci>
          </bvar>
          <bvar>
            <ci> Kms2 </ci>
          </bvar>
          <bvar>
            <ci> Kmp1 </ci>
          </bvar>
          <bvar>
            <ci> Kmp2 </ci>
          </bvar>
          <bvar>
            <ci> Ki1 </ci>
          </bvar>
          <bvar>
            <ci> Keq </ci>
          </bvar>
          <bvar>
            <ci> S1 </ci>
          </bvar>
          <bvar>
            <ci> S2 </ci>
          </bvar>
          <bvar>
            <ci> P1 </ci>
          </bvar>
          <bvar>
            <ci> P2 </ci>
          </bvar>
          <bvar>
            <ci> I1 </ci>
          </bvar>
          <bvar>
            <ci> n </ci>
          </bvar>
          <apply>
            <divide/>
            <apply>
              <times/>
              <ci> sf </ci>
              <ci> V </ci>
              <apply>
                <minus/>
                <apply>
                  <divide/>
                  <apply>
                    <times/>
                    <ci> S1 </ci>
                    <ci> S2 </ci>
                  </apply>
                  <apply>
                    <times/>
                    <ci> Kms1 </ci>
                    <ci> Kms2 </ci>
                  </apply>
                </apply>
                <apply>
                  <divide/>
                  <apply>
                    <times/>
                    <ci> P1 </ci>
                    <ci> P2 </ci>
                  </apply>
                  <apply>
                    <times/>
                    <ci> Kms1 </ci>
                    <ci> Kms2 </ci>
                    <ci> Keq </ci>
                  </apply>
                </apply>
              </apply>
            </apply>
            <apply>
              <times/>
              <apply>
                <plus/>
                <cn> 1 </cn>
                <apply>
                  <divide/>
                  <ci> S1 </ci>
                  <ci> Kms1 </ci>
                </apply>
                <apply>
                  <divide/>
                  <ci> P1 </ci>
                  <ci> Kmp1 </ci>
                </apply>
                <apply>
                  <power/>
                  <apply>
                    <divide/>
                    <ci> I1 </ci>
                    <ci> Ki1 </ci>
                  </apply>
                  <ci> n </ci>
                </apply>
              </apply>
              <apply>
                <plus/>
                <cn> 1 </cn>
                <apply>
                  <divide/>
                  <ci> S2 </ci>
                  <ci> Kms2 </ci>
                </apply>
                <apply>
                  <divide/>
                  <ci> P2 </ci>
                  <ci> Kmp2 </ci>
                </apply>
              </apply>
            </apply>
          </apply>
        </lambda>
      </math>
    </functionDefinition>
    <functionDefinition id="RES" name="RES">
      <math xmlns="http://www.w3.org/1998/Math/MathML">
        <lambda>
          <bvar>
            <ci> Ks </ci>
          </bvar>
          <bvar>
            <ci> S </ci>
          </bvar>
          <bvar>
            <ci> K1 </ci>
          </bvar>
          <apply>
            <times/>
            <ci> Ks </ci>
            <apply>
              <minus/>
              <ci> S </ci>
              <ci> K1 </ci>
            </apply>
          </apply>
        </lambda>
      </math>
    </functionDefinition>
    <functionDefinition metaid="COPASI128" id="function_1" name="Function for vcpt1C16">
      <annotation>
        <COPASI xmlns="http://www.copasi.org/static/sbml">
          <rdf:RDF xmlns:dcterms="http://purl.org/dc/terms/" xmlns:rdf="http://www.w3.org/1999/02/22-rdf-syntax-ns#">
            <rdf:Description rdf:about="#COPASI128">
              <dcterms:created>
                <rdf:Description>
                  <dcterms:W3CDTF>2014-02-10T10:17:02Z</dcterms:W3CDTF>
                </rdf:Description>
              </dcterms:created>
            </rdf:Description>
          </rdf:RDF>
        </COPASI>
      </annotation>
      <math xmlns="http://www.w3.org/1998/Math/MathML">
        <lambda>
          <bvar>
            <ci> C16AcylCarCYT </ci>
          </bvar>
          <bvar>
            <ci> C16AcylCoACYT </ci>
          </bvar>
          <bvar>
            <ci> CarCYT </ci>
          </bvar>
          <bvar>
            <ci> CoACYT </ci>
          </bvar>
          <bvar>
            <ci> Keqcpt1 </ci>
          </bvar>
          <bvar>
            <ci> Kicpt1MalCoACYT </ci>
          </bvar>
          <bvar>
            <ci> Kmcpt1C16AcylCarCYT </ci>
          </bvar>
          <bvar>
            <ci> Kmcpt1C16AcylCoACYT </ci>
          </bvar>
          <bvar>
            <ci> Kmcpt1CarCYT </ci>
          </bvar>
          <bvar>
            <ci> Kmcpt1CoACYT </ci>
          </bvar>
          <bvar>
            <ci> MalCoACYT </ci>
          </bvar>
          <bvar>
            <ci> VCYT </ci>
          </bvar>
          <bvar>
            <ci> Vcpt1 </ci>
          </bvar>
          <bvar>
            <ci> ncpt1 </ci>
          </bvar>
          <bvar>
            <ci> sfcpt1C16 </ci>
          </bvar>
          <apply>
            <divide/>
            <apply>
              <ci> CPT1 </ci>
              <ci> sfcpt1C16 </ci>
              <ci> Vcpt1 </ci>
              <ci> Kmcpt1C16AcylCoACYT </ci>
              <ci> Kmcpt1CarCYT </ci>
              <ci> Kmcpt1C16AcylCarCYT </ci>
              <ci> Kmcpt1CoACYT </ci>
              <ci> Kicpt1MalCoACYT </ci>
              <ci> Keqcpt1 </ci>
              <ci> C16AcylCoACYT </ci>
              <ci> CarCYT </ci>
              <ci> C16AcylCarCYT </ci>
              <ci> CoACYT </ci>
              <ci> MalCoACYT </ci>
              <ci> ncpt1 </ci>
            </apply>
            <ci> VCYT </ci>
          </apply>
        </lambda>
      </math>
    </functionDefinition>
    <functionDefinition metaid="COPASI129" id="CACT_1" name="CACT_1">
      <annotation>
        <COPASI xmlns="http://www.copasi.org/static/sbml">
          <rdf:RDF xmlns:dcterms="http://purl.org/dc/terms/" xmlns:rdf="http://www.w3.org/1999/02/22-rdf-syntax-ns#">
            <rdf:Description rdf:about="#COPASI129">
              <dcterms:created>
                <rdf:Description>
                  <dcterms:W3CDTF>2014-02-10T09:58:56Z</dcterms:W3CDTF>
                </rdf:Description>
              </dcterms:created>
            </rdf:Description>
          </rdf:RDF>
        </COPASI>
      </annotation>
      <math xmlns="http://www.w3.org/1998/Math/MathML">
        <lambda>
          <bvar>
            <ci> C16AcylCarCYT </ci>
          </bvar>
          <bvar>
            <ci> C16AcylCarMAT </ci>
          </bvar>
          <bvar>
            <ci> CarCYT </ci>
          </bvar>
          <bvar>
            <ci> CarMAT </ci>
          </bvar>
          <bvar>
            <ci> Keqcact </ci>
          </bvar>
          <bvar>
            <ci> KicactC16AcylCarCYT </ci>
          </bvar>
          <bvar>
            <ci> KicactCarCYT </ci>
          </bvar>
          <bvar>
            <ci> KmcactC16AcylCarCYT </ci>
          </bvar>
          <bvar>
            <ci> KmcactC16AcylCarMAT </ci>
          </bvar>
          <bvar>
            <ci> KmcactCarCYT </ci>
          </bvar>
          <bvar>
            <ci> KmcactCarMAT </ci>
          </bvar>
          <bvar>
            <ci> Vfcact </ci>
          </bvar>
          <bvar>
            <ci> Vrcact </ci>
          </bvar>
          <apply>
            <divide/>
            <apply>
              <times/>
              <ci> Vfcact </ci>
              <apply>
                <minus/>
                <apply>
                  <times/>
                  <ci> C16AcylCarCYT </ci>
                  <ci> CarMAT </ci>
                </apply>
                <apply>
                  <divide/>
                  <apply>
                    <times/>
                    <ci> C16AcylCarMAT </ci>
                    <ci> CarCYT </ci>
                  </apply>
                  <ci> Keqcact </ci>
                </apply>
              </apply>
            </apply>
            <apply>
              <plus/>
              <apply>
                <times/>
                <ci> C16AcylCarCYT </ci>
                <ci> CarMAT </ci>
              </apply>
              <apply>
                <times/>
                <ci> KmcactCarMAT </ci>
                <ci> C16AcylCarCYT </ci>
              </apply>
              <apply>
                <times/>
                <ci> KmcactC16AcylCarCYT </ci>
                <ci> CarMAT </ci>
                <apply>
                  <plus/>
                  <cn> 1 </cn>
                  <apply>
                    <divide/>
                    <ci> CarCYT </ci>
                    <ci> KicactCarCYT </ci>
                  </apply>
                </apply>
              </apply>
              <apply>
                <times/>
                <apply>
                  <divide/>
                  <ci> Vfcact </ci>
                  <apply>
                    <times/>
                    <ci> Vrcact </ci>
                    <ci> Keqcact </ci>
                  </apply>
                </apply>
                <apply>
                  <plus/>
                  <apply>
                    <times/>
                    <ci> KmcactCarCYT </ci>
                    <ci> C16AcylCarMAT </ci>
                    <apply>
                      <plus/>
                      <cn> 1 </cn>
                      <apply>
                        <divide/>
                        <ci> C16AcylCarCYT </ci>
                        <ci> KicactC16AcylCarCYT </ci>
                      </apply>
                    </apply>
                  </apply>
                  <apply>
                    <times/>
                    <ci> CarCYT </ci>
                    <apply>
                      <plus/>
                      <ci> KmcactC16AcylCarMAT </ci>
                      <ci> C16AcylCarMAT </ci>
                    </apply>
                  </apply>
                </apply>
              </apply>
            </apply>
          </apply>
        </lambda>
      </math>
    </functionDefinition>
    <functionDefinition metaid="COPASI130" id="CACT_3" name="CACT_3">
      <annotation>
        <COPASI xmlns="http://www.copasi.org/static/sbml">
          <rdf:RDF xmlns:dcterms="http://purl.org/dc/terms/" xmlns:rdf="http://www.w3.org/1999/02/22-rdf-syntax-ns#">
            <rdf:Description rdf:about="#COPASI130">
              <dcterms:created>
                <rdf:Description>
                  <dcterms:W3CDTF>2014-02-10T09:58:58Z</dcterms:W3CDTF>
                </rdf:Description>
              </dcterms:created>
            </rdf:Description>
          </rdf:RDF>
        </COPASI>
      </annotation>
      <math xmlns="http://www.w3.org/1998/Math/MathML">
        <lambda>
          <bvar>
            <ci> C12AcylCarCYT </ci>
          </bvar>
          <bvar>
            <ci> C12AcylCarMAT </ci>
          </bvar>
          <bvar>
            <ci> CarCYT </ci>
          </bvar>
          <bvar>
            <ci> CarMAT </ci>
          </bvar>
          <bvar>
            <ci> Keqcact </ci>
          </bvar>
          <bvar>
            <ci> KicactC12AcylCarCYT </ci>
          </bvar>
          <bvar>
            <ci> KicactCarCYT </ci>
          </bvar>
          <bvar>
            <ci> KmcactC12AcylCarCYT </ci>
          </bvar>
          <bvar>
            <ci> KmcactC12AcylCarMAT </ci>
          </bvar>
          <bvar>
            <ci> KmcactCarCYT </ci>
          </bvar>
          <bvar>
            <ci> KmcactCarMAT </ci>
          </bvar>
          <bvar>
            <ci> Vfcact </ci>
          </bvar>
          <bvar>
            <ci> Vrcact </ci>
          </bvar>
          <apply>
            <divide/>
            <apply>
              <times/>
              <ci> Vfcact </ci>
              <apply>
                <minus/>
                <apply>
                  <times/>
                  <ci> C12AcylCarCYT </ci>
                  <ci> CarMAT </ci>
                </apply>
                <apply>
                  <divide/>
                  <apply>
                    <times/>
                    <ci> C12AcylCarMAT </ci>
                    <ci> CarCYT </ci>
                  </apply>
                  <ci> Keqcact </ci>
                </apply>
              </apply>
            </apply>
            <apply>
              <plus/>
              <apply>
                <times/>
                <ci> C12AcylCarCYT </ci>
                <ci> CarMAT </ci>
              </apply>
              <apply>
                <times/>
                <ci> KmcactCarMAT </ci>
                <ci> C12AcylCarCYT </ci>
              </apply>
              <apply>
                <times/>
                <ci> KmcactC12AcylCarCYT </ci>
                <ci> CarMAT </ci>
                <apply>
                  <plus/>
                  <cn> 1 </cn>
                  <apply>
                    <divide/>
                    <ci> CarCYT </ci>
                    <ci> KicactCarCYT </ci>
                  </apply>
                </apply>
              </apply>
              <apply>
                <times/>
                <apply>
                  <divide/>
                  <ci> Vfcact </ci>
                  <apply>
                    <times/>
                    <ci> Vrcact </ci>
                    <ci> Keqcact </ci>
                  </apply>
                </apply>
                <apply>
                  <plus/>
                  <apply>
                    <times/>
                    <ci> KmcactCarCYT </ci>
                    <ci> C12AcylCarMAT </ci>
                    <apply>
                      <plus/>
                      <cn> 1 </cn>
                      <apply>
                        <divide/>
                        <ci> C12AcylCarCYT </ci>
                        <ci> KicactC12AcylCarCYT </ci>
                      </apply>
                    </apply>
                  </apply>
                  <apply>
                    <times/>
                    <ci> CarCYT </ci>
                    <apply>
                      <plus/>
                      <ci> KmcactC12AcylCarMAT </ci>
                      <ci> C12AcylCarMAT </ci>
                    </apply>
                  </apply>
                </apply>
              </apply>
            </apply>
          </apply>
        </lambda>
      </math>
    </functionDefinition>
    <functionDefinition metaid="COPASI131" id="CACT_5" name="CACT_5">
      <annotation>
        <COPASI xmlns="http://www.copasi.org/static/sbml">
          <rdf:RDF xmlns:dcterms="http://purl.org/dc/terms/" xmlns:rdf="http://www.w3.org/1999/02/22-rdf-syntax-ns#">
            <rdf:Description rdf:about="#COPASI131">
              <dcterms:created>
                <rdf:Description>
                  <dcterms:W3CDTF>2014-02-10T10:11:55Z</dcterms:W3CDTF>
                </rdf:Description>
              </dcterms:created>
            </rdf:Description>
          </rdf:RDF>
        </COPASI>
      </annotation>
      <math xmlns="http://www.w3.org/1998/Math/MathML">
        <lambda>
          <bvar>
            <ci> C8AcylCarCYT </ci>
          </bvar>
          <bvar>
            <ci> C8AcylCarMAT </ci>
          </bvar>
          <bvar>
            <ci> CarCYT </ci>
          </bvar>
          <bvar>
            <ci> CarMAT </ci>
          </bvar>
          <bvar>
            <ci> Keqcact </ci>
          </bvar>
          <bvar>
            <ci> KicactC8AcylCarCYT </ci>
          </bvar>
          <bvar>
            <ci> KicactCarCYT </ci>
          </bvar>
          <bvar>
            <ci> KmcactC8AcylCarCYT </ci>
          </bvar>
          <bvar>
            <ci> KmcactC8AcylCarMAT </ci>
          </bvar>
          <bvar>
            <ci> KmcactCarCYT </ci>
          </bvar>
          <bvar>
            <ci> KmcactCarMAT </ci>
          </bvar>
          <bvar>
            <ci> Vfcact </ci>
          </bvar>
          <bvar>
            <ci> Vrcact </ci>
          </bvar>
          <apply>
            <divide/>
            <apply>
              <times/>
              <ci> Vfcact </ci>
              <apply>
                <minus/>
                <apply>
                  <times/>
                  <ci> C8AcylCarCYT </ci>
                  <ci> CarMAT </ci>
                </apply>
                <apply>
                  <divide/>
                  <apply>
                    <times/>
                    <ci> C8AcylCarMAT </ci>
                    <ci> CarCYT </ci>
                  </apply>
                  <ci> Keqcact </ci>
                </apply>
              </apply>
            </apply>
            <apply>
              <plus/>
              <apply>
                <times/>
                <ci> C8AcylCarCYT </ci>
                <ci> CarMAT </ci>
              </apply>
              <apply>
                <times/>
                <ci> KmcactCarMAT </ci>
                <ci> C8AcylCarCYT </ci>
              </apply>
              <apply>
                <times/>
                <ci> KmcactC8AcylCarCYT </ci>
                <ci> CarMAT </ci>
                <apply>
                  <plus/>
                  <cn> 1 </cn>
                  <apply>
                    <divide/>
                    <ci> CarCYT </ci>
                    <ci> KicactCarCYT </ci>
                  </apply>
                </apply>
              </apply>
              <apply>
                <times/>
                <apply>
                  <divide/>
                  <ci> Vfcact </ci>
                  <apply>
                    <times/>
                    <ci> Vrcact </ci>
                    <ci> Keqcact </ci>
                  </apply>
                </apply>
                <apply>
                  <plus/>
                  <apply>
                    <times/>
                    <ci> KmcactCarCYT </ci>
                    <ci> C8AcylCarMAT </ci>
                    <apply>
                      <plus/>
                      <cn> 1 </cn>
                      <apply>
                        <divide/>
                        <ci> C8AcylCarCYT </ci>
                        <ci> KicactC8AcylCarCYT </ci>
                      </apply>
                    </apply>
                  </apply>
                  <apply>
                    <times/>
                    <ci> CarCYT </ci>
                    <apply>
                      <plus/>
                      <ci> KmcactC8AcylCarMAT </ci>
                      <ci> C8AcylCarMAT </ci>
                    </apply>
                  </apply>
                </apply>
              </apply>
            </apply>
          </apply>
        </lambda>
      </math>
    </functionDefinition>
    <functionDefinition id="function_2" name="Function for vacesink">
      <math xmlns="http://www.w3.org/1998/Math/MathML">
        <lambda>
          <bvar>
            <ci> AcetylCoAMAT </ci>
          </bvar>
          <bvar>
            <ci> K1acesink </ci>
          </bvar>
          <bvar>
            <ci> Ksacesink </ci>
          </bvar>
          <bvar>
            <ci> VMAT </ci>
          </bvar>
          <apply>
            <divide/>
            <apply>
              <ci> RES </ci>
              <ci> Ksacesink </ci>
              <ci> AcetylCoAMAT </ci>
              <ci> K1acesink </ci>
            </apply>
            <ci> VMAT </ci>
          </apply>
        </lambda>
      </math>
    </functionDefinition>
    <functionDefinition metaid="COPASI132" id="function_3" name="Function for vfadhsink">
      <annotation>
        <COPASI xmlns="http://www.copasi.org/static/sbml">
          <rdf:RDF xmlns:dcterms="http://purl.org/dc/terms/" xmlns:rdf="http://www.w3.org/1999/02/22-rdf-syntax-ns#">
            <rdf:Description rdf:about="#COPASI132">
              <dcterms:created>
                <rdf:Description>
                  <dcterms:W3CDTF>2015-01-21T09:57:15Z</dcterms:W3CDTF>
                </rdf:Description>
              </dcterms:created>
            </rdf:Description>
          </rdf:RDF>
        </COPASI>
      </annotation>
      <math xmlns="http://www.w3.org/1998/Math/MathML">
        <lambda>
          <bvar>
            <ci> FADHMAT </ci>
          </bvar>
          <bvar>
            <ci> K1fadhsink </ci>
          </bvar>
          <bvar>
            <ci> Ksfadhsink </ci>
          </bvar>
          <bvar>
            <ci> VMAT </ci>
          </bvar>
          <apply>
            <divide/>
            <apply>
              <ci> RES </ci>
              <ci> Ksfadhsink </ci>
              <ci> FADHMAT </ci>
              <ci> K1fadhsink </ci>
            </apply>
            <ci> VMAT </ci>
          </apply>
        </lambda>
      </math>
    </functionDefinition>
    <functionDefinition metaid="COPASI133" id="function_4" name="Function for vnadhsink">
      <annotation>
        <COPASI xmlns="http://www.copasi.org/static/sbml">
          <rdf:RDF xmlns:dcterms="http://purl.org/dc/terms/" xmlns:rdf="http://www.w3.org/1999/02/22-rdf-syntax-ns#">
            <rdf:Description rdf:about="#COPASI133">
              <dcterms:created>
                <rdf:Description>
                  <dcterms:W3CDTF>2015-01-21T15:54:04Z</dcterms:W3CDTF>
                </rdf:Description>
              </dcterms:created>
            </rdf:Description>
          </rdf:RDF>
        </COPASI>
      </annotation>
      <math xmlns="http://www.w3.org/1998/Math/MathML">
        <lambda>
          <bvar>
            <ci> K1nadhsink </ci>
          </bvar>
          <bvar>
            <ci> Ksnadhsink </ci>
          </bvar>
          <bvar>
            <ci> NADHMAT </ci>
          </bvar>
          <bvar>
            <ci> VMAT </ci>
          </bvar>
          <apply>
            <divide/>
            <apply>
              <ci> RES </ci>
              <ci> Ksnadhsink </ci>
              <ci> NADHMAT </ci>
              <ci> K1nadhsink </ci>
            </apply>
            <ci> VMAT </ci>
          </apply>
        </lambda>
      </math>
    </functionDefinition>
  </listOfFunctionDefinitions>
  <listOfUnitDefinitions>
    <unitDefinition id="time" name="time">
      <listOfUnits>
        <unit kind="second" exponent="1" scale="0" multiplier="60"/>
      </listOfUnits>
    </unitDefinition>
    <unitDefinition id="substance" name="substance">
      <listOfUnits>
        <unit kind="mole" exponent="1" scale="-6" multiplier="1"/>
      </listOfUnits>
    </unitDefinition>
  </listOfUnitDefinitions>
  <listOfCompartments>
    <compartment metaid="COPASI2" id="VCYT" name="VCYT" spatialDimensions="3" size="2.2e-06" constant="true">
      <annotation>
        <COPASI xmlns="http://www.copasi.org/static/sbml">
          <rdf:RDF xmlns:dcterms="http://purl.org/dc/terms/" xmlns:rdf="http://www.w3.org/1999/02/22-rdf-syntax-ns#">
            <rdf:Description rdf:about="#COPASI2">
              <dcterms:created>
                <rdf:Description>
                  <dcterms:W3CDTF>2014-02-10T16:45:48Z</dcterms:W3CDTF>
                </rdf:Description>
              </dcterms:created>
            </rdf:Description>
          </rdf:RDF>
        </COPASI>
      </annotation>
    </compartment>
    <compartment metaid="COPASI3" id="VMAT" name="VMAT" spatialDimensions="3" size="1.8e-06" constant="true">
      <annotation>
        <COPASI xmlns="http://www.copasi.org/static/sbml">
          <rdf:RDF xmlns:dcterms="http://purl.org/dc/terms/" xmlns:rdf="http://www.w3.org/1999/02/22-rdf-syntax-ns#">
            <rdf:Description rdf:about="#COPASI3">
              <dcterms:created>
                <rdf:Description>
                  <dcterms:W3CDTF>2014-02-10T16:45:46Z</dcterms:W3CDTF>
                </rdf:Description>
              </dcterms:created>
            </rdf:Description>
          </rdf:RDF>
        </COPASI>
      </annotation>
    </compartment>
  </listOfCompartments>
  <listOfSpecies>
    <species id="C16AcylCarCYT" name="C16AcylCarCYT" compartment="VCYT" initialConcentration="0" hasOnlySubstanceUnits="false" boundaryCondition="false" constant="false"/>
    <species id="C14AcylCarCYT" name="C14AcylCarCYT" compartment="VCYT" initialConcentration="0" hasOnlySubstanceUnits="false" boundaryCondition="false" constant="false"/>
    <species metaid="COPASI4" id="C12AcylCarCYT" name="C12AcylCarCYT" compartment="VCYT" initialConcentration="0" hasOnlySubstanceUnits="false" boundaryCondition="false" constant="false">
      <annotation>
        <COPASI xmlns="http://www.copasi.org/static/sbml">
          <rdf:RDF xmlns:dcterms="http://purl.org/dc/terms/" xmlns:rdf="http://www.w3.org/1999/02/22-rdf-syntax-ns#">
            <rdf:Description rdf:about="#COPASI4">
              <dcterms:created>
                <rdf:Description>
                  <dcterms:W3CDTF>2014-02-10T16:22:57Z</dcterms:W3CDTF>
                </rdf:Description>
              </dcterms:created>
            </rdf:Description>
          </rdf:RDF>
        </COPASI>
      </annotation>
    </species>
    <species metaid="COPASI5" id="C10AcylCarCYT" name="C10AcylCarCYT" compartment="VCYT" initialConcentration="0" hasOnlySubstanceUnits="false" boundaryCondition="false" constant="false">
      <annotation>
        <COPASI xmlns="http://www.copasi.org/static/sbml">
          <rdf:RDF xmlns:dcterms="http://purl.org/dc/terms/" xmlns:rdf="http://www.w3.org/1999/02/22-rdf-syntax-ns#">
            <rdf:Description rdf:about="#COPASI5">
              <dcterms:created>
                <rdf:Description>
                  <dcterms:W3CDTF>2014-02-10T16:22:53Z</dcterms:W3CDTF>
                </rdf:Description>
              </dcterms:created>
            </rdf:Description>
          </rdf:RDF>
        </COPASI>
      </annotation>
    </species>
    <species id="C8AcylCarCYT" name="C8AcylCarCYT" compartment="VCYT" initialConcentration="0" hasOnlySubstanceUnits="false" boundaryCondition="false" constant="false"/>
    <species id="C6AcylCarCYT" name="C6AcylCarCYT" compartment="VCYT" initialConcentration="0" hasOnlySubstanceUnits="false" boundaryCondition="false" constant="false"/>
    <species id="C4AcylCarCYT" name="C4AcylCarCYT" compartment="VCYT" initialConcentration="0" hasOnlySubstanceUnits="false" boundaryCondition="false" constant="false"/>
    <species metaid="COPASI6" id="C16AcylCoACYT" name="C16AcylCoACYT" compartment="VCYT" initialConcentration="25" hasOnlySubstanceUnits="false" boundaryCondition="true" constant="true">
      <annotation>
        <COPASI xmlns="http://www.copasi.org/static/sbml">
          <rdf:RDF xmlns:dcterms="http://purl.org/dc/terms/" xmlns:rdf="http://www.w3.org/1999/02/22-rdf-syntax-ns#">
            <rdf:Description rdf:about="#COPASI6">
              <dcterms:created>
                <rdf:Description>
                  <dcterms:W3CDTF>2014-02-10T16:31:58Z</dcterms:W3CDTF>
                </rdf:Description>
              </dcterms:created>
            </rdf:Description>
          </rdf:RDF>
        </COPASI>
      </annotation>
    </species>
    <species id="CarCYT" name="CarCYT" compartment="VCYT" initialConcentration="200" hasOnlySubstanceUnits="false" boundaryCondition="true" constant="true"/>
    <species id="CoACYT" name="CoACYT" compartment="VCYT" initialConcentration="140" hasOnlySubstanceUnits="false" boundaryCondition="true" constant="true"/>
    <species id="MalCoACYT" name="MalCoACYT" compartment="VCYT" initialConcentration="0" hasOnlySubstanceUnits="false" boundaryCondition="true" constant="true"/>
    <species metaid="COPASI7" id="C16AcylCarMAT" name="C16AcylCarMAT" compartment="VMAT" initialConcentration="0" hasOnlySubstanceUnits="false" boundaryCondition="false" constant="false">
      <annotation>
        <COPASI xmlns="http://www.copasi.org/static/sbml">
          <rdf:RDF xmlns:dcterms="http://purl.org/dc/terms/" xmlns:rdf="http://www.w3.org/1999/02/22-rdf-syntax-ns#">
            <rdf:Description rdf:about="#COPASI7">
              <dcterms:created>
                <rdf:Description>
                  <dcterms:W3CDTF>2014-02-10T16:31:55Z</dcterms:W3CDTF>
                </rdf:Description>
              </dcterms:created>
            </rdf:Description>
          </rdf:RDF>
        </COPASI>
      </annotation>
    </species>
    <species metaid="COPASI8" id="C16AcylCoAMAT" name="C16AcylCoAMAT" compartment="VMAT" initialConcentration="0" hasOnlySubstanceUnits="false" boundaryCondition="false" constant="false">
      <annotation>
        <COPASI xmlns="http://www.copasi.org/static/sbml">
          <rdf:RDF xmlns:dcterms="http://purl.org/dc/terms/" xmlns:rdf="http://www.w3.org/1999/02/22-rdf-syntax-ns#">
            <rdf:Description rdf:about="#COPASI8">
              <dcterms:created>
                <rdf:Description>
                  <dcterms:W3CDTF>2014-02-10T14:51:54Z</dcterms:W3CDTF>
                </rdf:Description>
              </dcterms:created>
            </rdf:Description>
          </rdf:RDF>
        </COPASI>
      </annotation>
    </species>
    <species metaid="COPASI9" id="C16EnoylCoAMAT" name="C16EnoylCoAMAT" compartment="VMAT" initialConcentration="0" hasOnlySubstanceUnits="false" boundaryCondition="false" constant="false">
      <annotation>
        <COPASI xmlns="http://www.copasi.org/static/sbml">
          <rdf:RDF xmlns:dcterms="http://purl.org/dc/terms/" xmlns:rdf="http://www.w3.org/1999/02/22-rdf-syntax-ns#">
            <rdf:Description rdf:about="#COPASI9">
              <dcterms:created>
                <rdf:Description>
                  <dcterms:W3CDTF>2014-02-10T14:52:15Z</dcterms:W3CDTF>
                </rdf:Description>
              </dcterms:created>
            </rdf:Description>
          </rdf:RDF>
        </COPASI>
      </annotation>
    </species>
    <species metaid="COPASI10" id="C16HydroxyacylCoAMAT" name="C16HydroxyacylCoAMAT" compartment="VMAT" initialConcentration="0" hasOnlySubstanceUnits="false" boundaryCondition="false" constant="false">
      <annotation>
        <COPASI xmlns="http://www.copasi.org/static/sbml">
          <rdf:RDF xmlns:dcterms="http://purl.org/dc/terms/" xmlns:rdf="http://www.w3.org/1999/02/22-rdf-syntax-ns#">
            <rdf:Description rdf:about="#COPASI10">
              <dcterms:created>
                <rdf:Description>
                  <dcterms:W3CDTF>2014-02-11T19:18:23Z</dcterms:W3CDTF>
                </rdf:Description>
              </dcterms:created>
            </rdf:Description>
          </rdf:RDF>
        </COPASI>
      </annotation>
    </species>
    <species id="C16KetoacylCoAMAT" name="C16KetoacylCoAMAT" compartment="VMAT" initialConcentration="0" hasOnlySubstanceUnits="false" boundaryCondition="false" constant="false"/>
    <species metaid="COPASI11" id="C14AcylCarMAT" name="C14AcylCarMAT" compartment="VMAT" initialConcentration="0" hasOnlySubstanceUnits="false" boundaryCondition="false" constant="false">
      <annotation>
        <COPASI xmlns="http://www.copasi.org/static/sbml">
          <rdf:RDF xmlns:dcterms="http://purl.org/dc/terms/" xmlns:rdf="http://www.w3.org/1999/02/22-rdf-syntax-ns#">
            <rdf:Description rdf:about="#COPASI11">
              <dcterms:created>
                <rdf:Description>
                  <dcterms:W3CDTF>2014-02-10T16:33:41Z</dcterms:W3CDTF>
                </rdf:Description>
              </dcterms:created>
            </rdf:Description>
          </rdf:RDF>
        </COPASI>
      </annotation>
    </species>
    <species metaid="COPASI12" id="C14AcylCoAMAT" name="C14AcylCoAMAT" compartment="VMAT" initialConcentration="0" hasOnlySubstanceUnits="false" boundaryCondition="false" constant="false">
      <annotation>
        <COPASI xmlns="http://www.copasi.org/static/sbml">
          <rdf:RDF xmlns:dcterms="http://purl.org/dc/terms/" xmlns:rdf="http://www.w3.org/1999/02/22-rdf-syntax-ns#">
            <rdf:Description rdf:about="#COPASI12">
              <dcterms:created>
                <rdf:Description>
                  <dcterms:W3CDTF>2014-02-10T16:33:46Z</dcterms:W3CDTF>
                </rdf:Description>
              </dcterms:created>
            </rdf:Description>
          </rdf:RDF>
        </COPASI>
      </annotation>
    </species>
    <species metaid="COPASI13" id="C14EnoylCoAMAT" name="C14EnoylCoAMAT" compartment="VMAT" initialConcentration="0" hasOnlySubstanceUnits="false" boundaryCondition="false" constant="false">
      <annotation>
        <COPASI xmlns="http://www.copasi.org/static/sbml">
          <rdf:RDF xmlns:dcterms="http://purl.org/dc/terms/" xmlns:rdf="http://www.w3.org/1999/02/22-rdf-syntax-ns#">
            <rdf:Description rdf:about="#COPASI13">
              <dcterms:created>
                <rdf:Description>
                  <dcterms:W3CDTF>2014-02-10T16:33:50Z</dcterms:W3CDTF>
                </rdf:Description>
              </dcterms:created>
            </rdf:Description>
          </rdf:RDF>
        </COPASI>
      </annotation>
    </species>
    <species id="C14HydroxyacylCoAMAT" name="C14HydroxyacylCoAMAT" compartment="VMAT" initialConcentration="0" hasOnlySubstanceUnits="false" boundaryCondition="false" constant="false"/>
    <species id="C14KetoacylCoAMAT" name="C14KetoacylCoAMAT" compartment="VMAT" initialConcentration="0" hasOnlySubstanceUnits="false" boundaryCondition="false" constant="false"/>
    <species metaid="COPASI14" id="C12AcylCarMAT" name="C12AcylCarMAT" compartment="VMAT" initialConcentration="0" hasOnlySubstanceUnits="false" boundaryCondition="false" constant="false">
      <annotation>
        <COPASI xmlns="http://www.copasi.org/static/sbml">
          <rdf:RDF xmlns:dcterms="http://purl.org/dc/terms/" xmlns:rdf="http://www.w3.org/1999/02/22-rdf-syntax-ns#">
            <rdf:Description rdf:about="#COPASI14">
              <dcterms:created>
                <rdf:Description>
                  <dcterms:W3CDTF>2014-02-10T16:23:03Z</dcterms:W3CDTF>
                </rdf:Description>
              </dcterms:created>
            </rdf:Description>
          </rdf:RDF>
        </COPASI>
      </annotation>
    </species>
    <species metaid="COPASI15" id="C12AcylCoAMAT" name="C12AcylCoAMAT" compartment="VMAT" initialConcentration="0" hasOnlySubstanceUnits="false" boundaryCondition="false" constant="false">
      <annotation>
        <COPASI xmlns="http://www.copasi.org/static/sbml">
          <rdf:RDF xmlns:dcterms="http://purl.org/dc/terms/" xmlns:rdf="http://www.w3.org/1999/02/22-rdf-syntax-ns#">
            <rdf:Description rdf:about="#COPASI15">
              <dcterms:created>
                <rdf:Description>
                  <dcterms:W3CDTF>2014-02-11T16:06:47Z</dcterms:W3CDTF>
                </rdf:Description>
              </dcterms:created>
            </rdf:Description>
          </rdf:RDF>
        </COPASI>
      </annotation>
    </species>
    <species id="C12EnoylCoAMAT" name="C12EnoylCoAMAT" compartment="VMAT" initialConcentration="0" hasOnlySubstanceUnits="false" boundaryCondition="false" constant="false"/>
    <species id="C12HydroxyacylCoAMAT" name="C12HydroxyacylCoAMAT" compartment="VMAT" initialConcentration="0" hasOnlySubstanceUnits="false" boundaryCondition="false" constant="false"/>
    <species id="C12KetoacylCoAMAT" name="C12KetoacylCoAMAT" compartment="VMAT" initialConcentration="0" hasOnlySubstanceUnits="false" boundaryCondition="false" constant="false"/>
    <species metaid="COPASI16" id="C10AcylCarMAT" name="C10AcylCarMAT" compartment="VMAT" initialConcentration="0" hasOnlySubstanceUnits="false" boundaryCondition="false" constant="false">
      <annotation>
        <COPASI xmlns="http://www.copasi.org/static/sbml">
          <rdf:RDF xmlns:dcterms="http://purl.org/dc/terms/" xmlns:rdf="http://www.w3.org/1999/02/22-rdf-syntax-ns#">
            <rdf:Description rdf:about="#COPASI16">
              <dcterms:created>
                <rdf:Description>
                  <dcterms:W3CDTF>2014-02-10T16:29:43Z</dcterms:W3CDTF>
                </rdf:Description>
              </dcterms:created>
            </rdf:Description>
          </rdf:RDF>
        </COPASI>
      </annotation>
    </species>
    <species metaid="COPASI17" id="C10AcylCoAMAT" name="C10AcylCoAMAT" compartment="VMAT" initialConcentration="0" hasOnlySubstanceUnits="false" boundaryCondition="false" constant="false">
      <annotation>
        <COPASI xmlns="http://www.copasi.org/static/sbml">
          <rdf:RDF xmlns:dcterms="http://purl.org/dc/terms/" xmlns:rdf="http://www.w3.org/1999/02/22-rdf-syntax-ns#">
            <rdf:Description rdf:about="#COPASI17">
              <dcterms:created>
                <rdf:Description>
                  <dcterms:W3CDTF>2014-02-10T16:33:58Z</dcterms:W3CDTF>
                </rdf:Description>
              </dcterms:created>
            </rdf:Description>
          </rdf:RDF>
        </COPASI>
      </annotation>
    </species>
    <species metaid="COPASI18" id="C10EnoylCoAMAT" name="C10EnoylCoAMAT" compartment="VMAT" initialConcentration="0" hasOnlySubstanceUnits="false" boundaryCondition="false" constant="false">
      <annotation>
        <COPASI xmlns="http://www.copasi.org/static/sbml">
          <rdf:RDF xmlns:dcterms="http://purl.org/dc/terms/" xmlns:rdf="http://www.w3.org/1999/02/22-rdf-syntax-ns#">
            <rdf:Description rdf:about="#COPASI18">
              <dcterms:created>
                <rdf:Description>
                  <dcterms:W3CDTF>2014-02-10T16:34:05Z</dcterms:W3CDTF>
                </rdf:Description>
              </dcterms:created>
            </rdf:Description>
          </rdf:RDF>
        </COPASI>
      </annotation>
    </species>
    <species id="C10HydroxyacylCoAMAT" name="C10HydroxyacylCoAMAT" compartment="VMAT" initialConcentration="0" hasOnlySubstanceUnits="false" boundaryCondition="false" constant="false"/>
    <species id="C10KetoacylCoAMAT" name="C10KetoacylCoAMAT" compartment="VMAT" initialConcentration="0" hasOnlySubstanceUnits="false" boundaryCondition="false" constant="false"/>
    <species id="C8AcylCarMAT" name="C8AcylCarMAT" compartment="VMAT" initialConcentration="0" hasOnlySubstanceUnits="false" boundaryCondition="false" constant="false"/>
    <species id="C8AcylCoAMAT" name="C8AcylCoAMAT" compartment="VMAT" initialConcentration="0" hasOnlySubstanceUnits="false" boundaryCondition="false" constant="false"/>
    <species id="C8EnoylCoAMAT" name="C8EnoylCoAMAT" compartment="VMAT" initialConcentration="0" hasOnlySubstanceUnits="false" boundaryCondition="false" constant="false"/>
    <species id="C8HydroxyacylCoAMAT" name="C8HydroxyacylCoAMAT" compartment="VMAT" initialConcentration="0" hasOnlySubstanceUnits="false" boundaryCondition="false" constant="false"/>
    <species id="C8KetoacylCoAMAT" name="C8KetoacylCoAMAT" compartment="VMAT" initialConcentration="0" hasOnlySubstanceUnits="false" boundaryCondition="false" constant="false"/>
    <species id="C6AcylCarMAT" name="C6AcylCarMAT" compartment="VMAT" initialConcentration="0" hasOnlySubstanceUnits="false" boundaryCondition="false" constant="false"/>
    <species metaid="COPASI19" id="C6AcylCoAMAT" name="C6AcylCoAMAT" compartment="VMAT" initialConcentration="0" hasOnlySubstanceUnits="false" boundaryCondition="false" constant="false">
      <annotation>
        <COPASI xmlns="http://www.copasi.org/static/sbml">
          <rdf:RDF xmlns:dcterms="http://purl.org/dc/terms/" xmlns:rdf="http://www.w3.org/1999/02/22-rdf-syntax-ns#">
            <rdf:Description rdf:about="#COPASI19">
              <dcterms:created>
                <rdf:Description>
                  <dcterms:W3CDTF>2014-02-10T16:31:36Z</dcterms:W3CDTF>
                </rdf:Description>
              </dcterms:created>
            </rdf:Description>
          </rdf:RDF>
        </COPASI>
      </annotation>
    </species>
    <species metaid="COPASI20" id="C6EnoylCoAMAT" name="C6EnoylCoAMAT" compartment="VMAT" initialConcentration="0" hasOnlySubstanceUnits="false" boundaryCondition="false" constant="false">
      <annotation>
        <COPASI xmlns="http://www.copasi.org/static/sbml">
          <rdf:RDF xmlns:dcterms="http://purl.org/dc/terms/" xmlns:rdf="http://www.w3.org/1999/02/22-rdf-syntax-ns#">
            <rdf:Description rdf:about="#COPASI20">
              <dcterms:created>
                <rdf:Description>
                  <dcterms:W3CDTF>2014-02-10T16:31:19Z</dcterms:W3CDTF>
                </rdf:Description>
              </dcterms:created>
            </rdf:Description>
          </rdf:RDF>
        </COPASI>
      </annotation>
    </species>
    <species id="C6HydroxyacylCoAMAT" name="C6HydroxyacylCoAMAT" compartment="VMAT" initialConcentration="0" hasOnlySubstanceUnits="false" boundaryCondition="false" constant="false"/>
    <species id="C6KetoacylCoAMAT" name="C6KetoacylCoAMAT" compartment="VMAT" initialConcentration="0" hasOnlySubstanceUnits="false" boundaryCondition="false" constant="false"/>
    <species id="C4AcylCarMAT" name="C4AcylCarMAT" compartment="VMAT" initialConcentration="0" hasOnlySubstanceUnits="false" boundaryCondition="false" constant="false"/>
    <species metaid="COPASI21" id="C4AcylCoAMAT" name="C4AcylCoAMAT" compartment="VMAT" initialConcentration="0" hasOnlySubstanceUnits="false" boundaryCondition="false" constant="false">
      <annotation>
        <COPASI xmlns="http://www.copasi.org/static/sbml">
          <rdf:RDF xmlns:dcterms="http://purl.org/dc/terms/" xmlns:rdf="http://www.w3.org/1999/02/22-rdf-syntax-ns#">
            <rdf:Description rdf:about="#COPASI21">
              <dcterms:created>
                <rdf:Description>
                  <dcterms:W3CDTF>2014-02-10T16:31:44Z</dcterms:W3CDTF>
                </rdf:Description>
              </dcterms:created>
            </rdf:Description>
          </rdf:RDF>
        </COPASI>
      </annotation>
    </species>
    <species id="C4EnoylCoAMAT" name="C4EnoylCoAMAT" compartment="VMAT" initialConcentration="0" hasOnlySubstanceUnits="false" boundaryCondition="false" constant="false"/>
    <species id="C4HydroxyacylCoAMAT" name="C4HydroxyacylCoAMAT" compartment="VMAT" initialConcentration="0" hasOnlySubstanceUnits="false" boundaryCondition="false" constant="false"/>
    <species id="C4AcetoacylCoAMAT" name="C4AcetoacylCoAMAT" compartment="VMAT" initialConcentration="0" hasOnlySubstanceUnits="false" boundaryCondition="false" constant="false"/>
    <species metaid="COPASI22" id="AcetylCoAMAT" name="AcetylCoAMAT" compartment="VMAT" initialConcentration="70" hasOnlySubstanceUnits="false" boundaryCondition="false" constant="false">
      <annotation>
        <COPASI xmlns="http://www.copasi.org/static/sbml">
          <rdf:RDF xmlns:dcterms="http://purl.org/dc/terms/" xmlns:rdf="http://www.w3.org/1999/02/22-rdf-syntax-ns#">
            <rdf:Description rdf:about="#COPASI22">
              <dcterms:created>
                <rdf:Description>
                  <dcterms:W3CDTF>2014-02-10T10:21:09Z</dcterms:W3CDTF>
                </rdf:Description>
              </dcterms:created>
            </rdf:Description>
          </rdf:RDF>
        </COPASI>
      </annotation>
    </species>
    <species metaid="COPASI23" id="FADHMAT" name="FADHMAT" compartment="VMAT" initialConcentration="0.46" hasOnlySubstanceUnits="false" boundaryCondition="false" constant="false">
      <annotation>
        <COPASI xmlns="http://www.copasi.org/static/sbml">
          <rdf:RDF xmlns:dcterms="http://purl.org/dc/terms/" xmlns:rdf="http://www.w3.org/1999/02/22-rdf-syntax-ns#">
            <rdf:Description rdf:about="#COPASI23">
              <dcterms:created>
                <rdf:Description>
                  <dcterms:W3CDTF>2014-01-20T14:51:30Z</dcterms:W3CDTF>
                </rdf:Description>
              </dcterms:created>
            </rdf:Description>
          </rdf:RDF>
        </COPASI>
      </annotation>
    </species>
    <species id="NADHMAT" name="NADHMAT" compartment="VMAT" initialConcentration="16" hasOnlySubstanceUnits="false" boundaryCondition="false" constant="false"/>
    <species metaid="COPASI24" id="CoAMAT" name="CoAMAT" compartment="VMAT" initialConcentration="4930" hasOnlySubstanceUnits="false" boundaryCondition="true" constant="false">
      <annotation>
        <COPASI xmlns="http://www.copasi.org/static/sbml">
          <rdf:RDF xmlns:dcterms="http://purl.org/dc/terms/" xmlns:rdf="http://www.w3.org/1999/02/22-rdf-syntax-ns#">
            <rdf:Description rdf:about="#COPASI24">
              <dcterms:created>
                <rdf:Description>
                  <dcterms:W3CDTF>2014-02-10T10:22:11Z</dcterms:W3CDTF>
                </rdf:Description>
              </dcterms:created>
            </rdf:Description>
          </rdf:RDF>
        </COPASI>
      </annotation>
    </species>
    <species id="CarMAT" name="CarMAT" compartment="VMAT" initialConcentration="950.000000000001" hasOnlySubstanceUnits="false" boundaryCondition="true" constant="true"/>
    <species metaid="COPASI25" id="FADtMAT" name="FADtMAT" compartment="VMAT" initialConcentration="0.77" hasOnlySubstanceUnits="false" boundaryCondition="true" constant="true">
      <annotation>
        <COPASI xmlns="http://www.copasi.org/static/sbml">
          <rdf:RDF xmlns:dcterms="http://purl.org/dc/terms/" xmlns:rdf="http://www.w3.org/1999/02/22-rdf-syntax-ns#">
            <rdf:Description rdf:about="#COPASI25">
              <dcterms:created>
                <rdf:Description>
                  <dcterms:W3CDTF>2014-01-20T14:51:35Z</dcterms:W3CDTF>
                </rdf:Description>
              </dcterms:created>
            </rdf:Description>
          </rdf:RDF>
        </COPASI>
      </annotation>
    </species>
    <species id="NADtMAT" name="NADtMAT" compartment="VMAT" initialConcentration="250" hasOnlySubstanceUnits="false" boundaryCondition="true" constant="true"/>
    <species metaid="COPASI26" id="CoAMATt" name="CoAMATt" compartment="VMAT" initialConcentration="5000" hasOnlySubstanceUnits="false" boundaryCondition="true" constant="true">
      <annotation>
        <COPASI xmlns="http://www.copasi.org/static/sbml">
          <rdf:RDF xmlns:dcterms="http://purl.org/dc/terms/" xmlns:rdf="http://www.w3.org/1999/02/22-rdf-syntax-ns#">
            <rdf:Description rdf:about="#COPASI26">
              <dcterms:created>
                <rdf:Description>
                  <dcterms:W3CDTF>2014-02-10T10:22:09Z</dcterms:W3CDTF>
                </rdf:Description>
              </dcterms:created>
            </rdf:Description>
          </rdf:RDF>
        </COPASI>
      </annotation>
    </species>
    <species metaid="COPASI27" id="species_1" name="FADMAT" compartment="VMAT" initialConcentration="0.31" hasOnlySubstanceUnits="false" boundaryCondition="true" constant="false">
      <annotation>
        <COPASI xmlns="http://www.copasi.org/static/sbml">
          <rdf:RDF xmlns:dcterms="http://purl.org/dc/terms/" xmlns:rdf="http://www.w3.org/1999/02/22-rdf-syntax-ns#">
            <rdf:Description rdf:about="#COPASI27">
              <dcterms:created>
                <rdf:Description>
                  <dcterms:W3CDTF>2015-01-21T10:20:07Z</dcterms:W3CDTF>
                </rdf:Description>
              </dcterms:created>
            </rdf:Description>
          </rdf:RDF>
        </COPASI>
      </annotation>
    </species>
    <species metaid="COPASI28" id="species_2" name="NADMAT" compartment="VMAT" initialConcentration="234" hasOnlySubstanceUnits="false" boundaryCondition="true" constant="false">
      <annotation>
        <COPASI xmlns="http://www.copasi.org/static/sbml">
          <rdf:RDF xmlns:dcterms="http://purl.org/dc/terms/" xmlns:rdf="http://www.w3.org/1999/02/22-rdf-syntax-ns#">
            <rdf:Description rdf:about="#COPASI28">
              <dcterms:created>
                <rdf:Description>
                  <dcterms:W3CDTF>2015-01-21T15:41:16Z</dcterms:W3CDTF>
                </rdf:Description>
              </dcterms:created>
            </rdf:Description>
          </rdf:RDF>
        </COPASI>
      </annotation>
    </species>
  </listOfSpecies>
  <listOfParameters>
    <parameter id="Vfcact" name="Vfcact" value="2.1" constant="true"/>
    <parameter metaid="COPASI29" id="Vrcact" name="Vrcact" value="2.1" constant="false">
      <annotation>
        <COPASI xmlns="http://www.copasi.org/static/sbml">
          <rdf:RDF xmlns:dcterms="http://purl.org/dc/terms/" xmlns:rdf="http://www.w3.org/1999/02/22-rdf-syntax-ns#">
            <rdf:Description rdf:about="#COPASI29">
              <dcterms:created>
                <rdf:Description>
                  <dcterms:W3CDTF>2015-02-19T14:22:14Z</dcterms:W3CDTF>
                </rdf:Description>
              </dcterms:created>
            </rdf:Description>
          </rdf:RDF>
        </COPASI>
      </annotation>
    </parameter>
    <parameter id="KmcactCarMAT" name="KmcactCarMAT" value="130" constant="true"/>
    <parameter id="KmcactCarCYT" name="KmcactCarCYT" value="130" constant="true"/>
    <parameter metaid="COPASI30" id="KicactCarCYT" name="KicactCarCYT" value="200" constant="true">
      <annotation>
        <COPASI xmlns="http://www.copasi.org/static/sbml">
          <rdf:RDF xmlns:dcterms="http://purl.org/dc/terms/" xmlns:rdf="http://www.w3.org/1999/02/22-rdf-syntax-ns#">
            <rdf:Description rdf:about="#COPASI30">
              <dcterms:created>
                <rdf:Description>
                  <dcterms:W3CDTF>2014-02-10T14:22:32Z</dcterms:W3CDTF>
                </rdf:Description>
              </dcterms:created>
            </rdf:Description>
          </rdf:RDF>
        </COPASI>
      </annotation>
    </parameter>
    <parameter metaid="COPASI31" id="Keqcact" name="Keqcact" value="1" constant="true">
      <annotation>
        <COPASI xmlns="http://www.copasi.org/static/sbml">
          <rdf:RDF xmlns:dcterms="http://purl.org/dc/terms/" xmlns:rdf="http://www.w3.org/1999/02/22-rdf-syntax-ns#">
            <rdf:Description rdf:about="#COPASI31">
              <dcterms:created>
                <rdf:Description>
                  <dcterms:W3CDTF>2014-02-12T11:59:33Z</dcterms:W3CDTF>
                </rdf:Description>
              </dcterms:created>
            </rdf:Description>
          </rdf:RDF>
        </COPASI>
      </annotation>
    </parameter>
    <parameter metaid="COPASI32" id="Vcpt2" name="Vcpt2" value="1.955" constant="true">
      <annotation>
        <COPASI xmlns="http://www.copasi.org/static/sbml">
          <rdf:RDF xmlns:dcterms="http://purl.org/dc/terms/" xmlns:rdf="http://www.w3.org/1999/02/22-rdf-syntax-ns#">
            <rdf:Description rdf:about="#COPASI32">
              <dcterms:created>
                <rdf:Description>
                  <dcterms:W3CDTF>2014-02-10T14:23:33Z</dcterms:W3CDTF>
                </rdf:Description>
              </dcterms:created>
            </rdf:Description>
          </rdf:RDF>
        </COPASI>
      </annotation>
    </parameter>
    <parameter id="Kmcpt2C16AcylCarMAT" name="Kmcpt2C16AcylCarMAT" value="51" constant="true"/>
    <parameter id="Kmcpt2C14AcylCarMAT" name="Kmcpt2C14AcylCarMAT" value="51" constant="true"/>
    <parameter id="Kmcpt2C12AcylCarMAT" name="Kmcpt2C12AcylCarMAT" value="51" constant="true"/>
    <parameter id="Kmcpt2C10AcylCarMAT" name="Kmcpt2C10AcylCarMAT" value="51" constant="true"/>
    <parameter id="Kmcpt2C8AcylCarMAT" name="Kmcpt2C8AcylCarMAT" value="51" constant="true"/>
    <parameter id="Kmcpt2C6AcylCarMAT" name="Kmcpt2C6AcylCarMAT" value="51" constant="true"/>
    <parameter id="Kmcpt2C4AcylCarMAT" name="Kmcpt2C4AcylCarMAT" value="51" constant="true"/>
    <parameter id="Kmcpt2CoAMAT" name="Kmcpt2CoAMAT" value="30" constant="true"/>
    <parameter id="Kmcpt2C16AcylCoAMAT" name="Kmcpt2C16AcylCoAMAT" value="38" constant="true"/>
    <parameter id="Kmcpt2C14AcylCoAMAT" name="Kmcpt2C14AcylCoAMAT" value="38" constant="true"/>
    <parameter id="Kmcpt2C12AcylCoAMAT" name="Kmcpt2C12AcylCoAMAT" value="38" constant="true"/>
    <parameter id="Kmcpt2C10AcylCoAMAT" name="Kmcpt2C10AcylCoAMAT" value="38" constant="true"/>
    <parameter id="Kmcpt2C8AcylCoAMAT" name="Kmcpt2C8AcylCoAMAT" value="38" constant="true"/>
    <parameter id="Kmcpt2C6AcylCoAMAT" name="Kmcpt2C6AcylCoAMAT" value="1000" constant="true"/>
    <parameter id="Kmcpt2C4AcylCoAMAT" name="Kmcpt2C4AcylCoAMAT" value="1000000" constant="true"/>
    <parameter metaid="COPASI33" id="Kmcpt2CarMAT" name="Kmcpt2CarMAT" value="350" constant="true">
      <annotation>
        <COPASI xmlns="http://www.copasi.org/static/sbml">
          <rdf:RDF xmlns:dcterms="http://purl.org/dc/terms/" xmlns:rdf="http://www.w3.org/1999/02/22-rdf-syntax-ns#">
            <rdf:Description rdf:about="#COPASI33">
              <dcterms:created>
                <rdf:Description>
                  <dcterms:W3CDTF>2014-02-10T14:52:40Z</dcterms:W3CDTF>
                </rdf:Description>
              </dcterms:created>
            </rdf:Description>
          </rdf:RDF>
        </COPASI>
      </annotation>
    </parameter>
    <parameter id="Keqcpt2" name="Keqcpt2" value="2.22" constant="true"/>
    <parameter metaid="COPASI34" id="Vmcad" name="Vmcad" value="0.01346" constant="true">
      <annotation>
        <COPASI xmlns="http://www.copasi.org/static/sbml">
          <rdf:RDF xmlns:dcterms="http://purl.org/dc/terms/" xmlns:rdf="http://www.w3.org/1999/02/22-rdf-syntax-ns#">
            <rdf:Description rdf:about="#COPASI34">
              <dcterms:created>
                <rdf:Description>
                  <dcterms:W3CDTF>2014-02-11T14:31:00Z</dcterms:W3CDTF>
                </rdf:Description>
              </dcterms:created>
            </rdf:Description>
          </rdf:RDF>
        </COPASI>
      </annotation>
    </parameter>
    <parameter metaid="COPASI35" id="KmmcadC12AcylCoAMAT" name="KmmcadC12AcylCoAMAT" value="18.6" constant="true">
      <annotation>
        <COPASI xmlns="http://www.copasi.org/static/sbml">
          <rdf:RDF xmlns:dcterms="http://purl.org/dc/terms/" xmlns:rdf="http://www.w3.org/1999/02/22-rdf-syntax-ns#">
            <rdf:Description rdf:about="#COPASI35">
              <dcterms:created>
                <rdf:Description>
                  <dcterms:W3CDTF>2014-02-12T11:56:08Z</dcterms:W3CDTF>
                </rdf:Description>
              </dcterms:created>
            </rdf:Description>
          </rdf:RDF>
        </COPASI>
      </annotation>
    </parameter>
    <parameter metaid="COPASI36" id="KmmcadC10AcylCoAMAT" name="KmmcadC10AcylCoAMAT" value="16.7092" constant="true">
      <annotation>
        <COPASI xmlns="http://www.copasi.org/static/sbml">
          <rdf:RDF xmlns:dcterms="http://purl.org/dc/terms/" xmlns:rdf="http://www.w3.org/1999/02/22-rdf-syntax-ns#">
            <rdf:Description rdf:about="#COPASI36">
              <dcterms:created>
                <rdf:Description>
                  <dcterms:W3CDTF>2014-02-11T14:31:26Z</dcterms:W3CDTF>
                </rdf:Description>
              </dcterms:created>
            </rdf:Description>
          </rdf:RDF>
        </COPASI>
      </annotation>
    </parameter>
    <parameter id="KmmcadC8AcylCoAMAT" name="KmmcadC8AcylCoAMAT" value="15.7644" constant="true"/>
    <parameter id="KmmcadC6AcylCoAMAT" name="KmmcadC6AcylCoAMAT" value="10.8" constant="true"/>
    <parameter id="KmmcadC4AcylCoAMAT" name="KmmcadC4AcylCoAMAT" value="142.8" constant="true"/>
    <parameter id="KmmcadFAD" name="KmmcadFAD" value="0.100638" constant="true"/>
    <parameter id="KmmcadC12EnoylCoAMAT" name="KmmcadC12EnoylCoAMAT" value="1.08" constant="true"/>
    <parameter id="KmmcadC10EnoylCoAMAT" name="KmmcadC10EnoylCoAMAT" value="1.08" constant="true"/>
    <parameter id="KmmcadC8EnoylCoAMAT" name="KmmcadC8EnoylCoAMAT" value="1.08" constant="true"/>
    <parameter id="KmmcadC6EnoylCoAMAT" name="KmmcadC6EnoylCoAMAT" value="1.08" constant="true"/>
    <parameter id="KmmcadC4EnoylCoAMAT" name="KmmcadC4EnoylCoAMAT" value="1.08" constant="true"/>
    <parameter id="KmmcadFADH" name="KmmcadFADH" value="24.2" constant="true"/>
    <parameter id="Keqmcad" name="Keqmcad" value="6" constant="true"/>
    <parameter metaid="COPASI37" id="Vscad" name="Vscad" value="0.103914" constant="true">
      <annotation>
        <COPASI xmlns="http://www.copasi.org/static/sbml">
          <rdf:RDF xmlns:dcterms="http://purl.org/dc/terms/" xmlns:rdf="http://www.w3.org/1999/02/22-rdf-syntax-ns#">
            <rdf:Description rdf:about="#COPASI37">
              <dcterms:created>
                <rdf:Description>
                  <dcterms:W3CDTF>2014-02-10T14:53:01Z</dcterms:W3CDTF>
                </rdf:Description>
              </dcterms:created>
            </rdf:Description>
          </rdf:RDF>
        </COPASI>
      </annotation>
    </parameter>
    <parameter id="KmscadC6AcylCoAMAT" name="KmscadC6AcylCoAMAT" value="16.95" constant="true"/>
    <parameter id="KmscadC4AcylCoAMAT" name="KmscadC4AcylCoAMAT" value="18.146" constant="true"/>
    <parameter id="KmscadFAD" name="KmscadFAD" value="0.100638" constant="true"/>
    <parameter id="KmscadC6EnoylCoAMAT" name="KmscadC6EnoylCoAMAT" value="1.08" constant="true"/>
    <parameter id="KmscadC4EnoylCoAMAT" name="KmscadC4EnoylCoAMAT" value="1.08" constant="true"/>
    <parameter id="KmscadFADH" name="KmscadFADH" value="24.2" constant="true"/>
    <parameter id="Keqscad" name="Keqscad" value="6" constant="true"/>
    <parameter id="Vcrot" name="Vcrot" value="0.72" constant="true"/>
    <parameter id="KmcrotC16EnoylCoAMAT" name="KmcrotC16EnoylCoAMAT" value="150" constant="true"/>
    <parameter id="KmcrotC14EnoylCoAMAT" name="KmcrotC14EnoylCoAMAT" value="100" constant="true"/>
    <parameter id="KmcrotC12EnoylCoAMAT" name="KmcrotC12EnoylCoAMAT" value="25" constant="true"/>
    <parameter id="KmcrotC10EnoylCoAMAT" name="KmcrotC10EnoylCoAMAT" value="25" constant="true"/>
    <parameter id="KmcrotC8EnoylCoAMAT" name="KmcrotC8EnoylCoAMAT" value="25" constant="true"/>
    <parameter id="KmcrotC6EnoylCoAMAT" name="KmcrotC6EnoylCoAMAT" value="25" constant="true"/>
    <parameter id="KmcrotC4EnoylCoAMAT" name="KmcrotC4EnoylCoAMAT" value="40" constant="true"/>
    <parameter id="KmcrotC16HydroxyacylCoAMAT" name="KmcrotC16HydroxyacylCoAMAT" value="45" constant="true"/>
    <parameter id="KmcrotC14HydroxyacylCoAMAT" name="KmcrotC14HydroxyacylCoAMAT" value="45" constant="true"/>
    <parameter id="KmcrotC12HydroxyacylCoAMAT" name="KmcrotC12HydroxyacylCoAMAT" value="45" constant="true"/>
    <parameter id="KmcrotC10HydroxyacylCoAMAT" name="KmcrotC10HydroxyacylCoAMAT" value="45" constant="true"/>
    <parameter id="KmcrotC8HydroxyacylCoAMAT" name="KmcrotC8HydroxyacylCoAMAT" value="45" constant="true"/>
    <parameter id="KmcrotC6HydroxyacylCoAMAT" name="KmcrotC6HydroxyacylCoAMAT" value="45" constant="true"/>
    <parameter id="KmcrotC4HydroxyacylCoAMAT" name="KmcrotC4HydroxyacylCoAMAT" value="45" constant="true"/>
    <parameter id="KicrotC4AcetoacylCoA" name="KicrotC4AcetoacylCoA" value="1.6" constant="true"/>
    <parameter id="Keqcrot" name="Keqcrot" value="3.13" constant="true"/>
    <parameter id="Vmschad" name="Vmschad" value="0.274874" constant="true"/>
    <parameter id="KmmschadC16HydroxyacylCoAMAT" name="KmmschadC16HydroxyacylCoAMAT" value="1.5" constant="true"/>
    <parameter id="KmmschadC14HydroxyacylCoAMAT" name="KmmschadC14HydroxyacylCoAMAT" value="1.8" constant="true"/>
    <parameter id="KmmschadC12HydroxyacylCoAMAT" name="KmmschadC12HydroxyacylCoAMAT" value="3.7" constant="true"/>
    <parameter id="KmmschadC10HydroxyacylCoAMAT" name="KmmschadC10HydroxyacylCoAMAT" value="8.8" constant="true"/>
    <parameter id="KmmschadC8HydroxyacylCoAMAT" name="KmmschadC8HydroxyacylCoAMAT" value="16.3" constant="true"/>
    <parameter id="KmmschadC6HydroxyacylCoAMAT" name="KmmschadC6HydroxyacylCoAMAT" value="28.6" constant="true"/>
    <parameter id="KmmschadC4HydroxyacylCoAMAT" name="KmmschadC4HydroxyacylCoAMAT" value="69.9" constant="true"/>
    <parameter id="KmmschadNADMAT" name="KmmschadNADMAT" value="58.5" constant="true"/>
    <parameter id="KmmschadC16KetoacylCoAMAT" name="KmmschadC16KetoacylCoAMAT" value="1.4" constant="true"/>
    <parameter id="KmmschadC14KetoacylCoAMAT" name="KmmschadC14KetoacylCoAMAT" value="1.4" constant="true"/>
    <parameter id="KmmschadC12KetoacylCoAMAT" name="KmmschadC12KetoacylCoAMAT" value="1.6" constant="true"/>
    <parameter id="KmmschadC10KetoacylCoAMAT" name="KmmschadC10KetoacylCoAMAT" value="2.3" constant="true"/>
    <parameter id="KmmschadC8KetoacylCoAMAT" name="KmmschadC8KetoacylCoAMAT" value="4.1" constant="true"/>
    <parameter id="KmmschadC6KetoacylCoAMAT" name="KmmschadC6KetoacylCoAMAT" value="5.8" constant="true"/>
    <parameter id="KmmschadC4AcetoacylCoAMAT" name="KmmschadC4AcetoacylCoAMAT" value="16.9" constant="true"/>
    <parameter id="KmmschadNADHMAT" name="KmmschadNADHMAT" value="5.4" constant="true"/>
    <parameter id="Keqmschad" name="Keqmschad" value="0.000217" constant="true"/>
    <parameter id="Vmckat" name="Vmckat" value="0.393215" constant="true"/>
    <parameter id="KmmckatC16KetoacylCoAMAT" name="KmmckatC16KetoacylCoAMAT" value="1.1" constant="true"/>
    <parameter id="KmmckatC14KetoacylCoAMAT" name="KmmckatC14KetoacylCoAMAT" value="1.2" constant="true"/>
    <parameter id="KmmckatC12KetoacylCoAMAT" name="KmmckatC12KetoacylCoAMAT" value="1.3" constant="true"/>
    <parameter id="KmmckatC10KetoacylCoAMAT" name="KmmckatC10KetoacylCoAMAT" value="2.1" constant="true"/>
    <parameter id="KmmckatC8KetoacylCoAMAT" name="KmmckatC8KetoacylCoAMAT" value="3.2" constant="true"/>
    <parameter id="KmmckatC6KetoacylCoAMAT" name="KmmckatC6KetoacylCoAMAT" value="6.7" constant="true"/>
    <parameter id="KmmckatC4AcetoacylCoAMAT" name="KmmckatC4AcetoacylCoAMAT" value="12.4" constant="true"/>
    <parameter id="KmmckatCoAMAT" name="KmmckatCoAMAT" value="26.6" constant="true"/>
    <parameter id="KmmckatC14AcylCoAMAT" name="KmmckatC14AcylCoAMAT" value="16.9185" constant="true"/>
    <parameter id="KmmckatC16AcylCoAMAT" name="KmmckatC16AcylCoAMAT" value="16.4137" constant="true"/>
    <parameter id="KmmckatC12AcylCoAMAT" name="KmmckatC12AcylCoAMAT" value="29.8783" constant="true"/>
    <parameter id="KmmckatC10AcylCoAMAT" name="KmmckatC10AcylCoAMAT" value="25.3702" constant="true"/>
    <parameter id="KmmckatC8AcylCoAMAT" name="KmmckatC8AcylCoAMAT" value="23.4696" constant="true"/>
    <parameter id="KmmckatC6AcylCoAMAT" name="KmmckatC6AcylCoAMAT" value="15.4765" constant="true"/>
    <parameter id="KmmckatC4AcylCoAMAT" name="KmmckatC4AcylCoAMAT" value="16.1136" constant="true"/>
    <parameter id="KmmckatAcetylCoAMAT" name="KmmckatAcetylCoAMAT" value="68.1103" constant="true"/>
    <parameter id="Keqmckat" name="Keqmckat" value="1051" constant="true"/>
    <parameter id="Vmtp" name="Vmtp" value="0.993008" constant="true"/>
    <parameter id="KmmtpC16EnoylCoAMAT" name="KmmtpC16EnoylCoAMAT" value="25" constant="true"/>
    <parameter id="KmmtpC14EnoylCoAMAT" name="KmmtpC14EnoylCoAMAT" value="25" constant="true"/>
    <parameter id="KmmtpC12EnoylCoAMAT" name="KmmtpC12EnoylCoAMAT" value="25" constant="true"/>
    <parameter id="KmmtpC10EnoylCoAMAT" name="KmmtpC10EnoylCoAMAT" value="25" constant="true"/>
    <parameter id="KmmtpC8EnoylCoAMAT" name="KmmtpC8EnoylCoAMAT" value="25" constant="true"/>
    <parameter id="KmmtpNADMAT" name="KmmtpNADMAT" value="60" constant="true"/>
    <parameter id="KmmtpCoAMAT" name="KmmtpCoAMAT" value="30" constant="true"/>
    <parameter id="KmmtpC14AcylCoAMAT" name="KmmtpC14AcylCoAMAT" value="13.83" constant="true"/>
    <parameter id="KmmtpC16AcylCoAMAT" name="KmmtpC16AcylCoAMAT" value="13.83" constant="true"/>
    <parameter id="KmmtpC12AcylCoAMAT" name="KmmtpC12AcylCoAMAT" value="13.83" constant="true"/>
    <parameter id="KmmtpC10AcylCoAMAT" name="KmmtpC10AcylCoAMAT" value="13.83" constant="true"/>
    <parameter id="KmmtpC8AcylCoAMAT" name="KmmtpC8AcylCoAMAT" value="13.83" constant="true"/>
    <parameter id="KmmtpC6AcylCoAMAT" name="KmmtpC6AcylCoAMAT" value="13.83" constant="true"/>
    <parameter id="KmmtpNADHMAT" name="KmmtpNADHMAT" value="50" constant="true"/>
    <parameter id="KmmtpAcetylCoAMAT" name="KmmtpAcetylCoAMAT" value="30" constant="true"/>
    <parameter id="Keqmtp" name="Keqmtp" value="0.71" constant="true"/>
    <parameter id="parameter_1" name="Vvlcad" value="0.019026" constant="true"/>
    <parameter id="parameter_2" name="KmvlcadC16AcylCoAMAT" value="8.71603" constant="true"/>
    <parameter metaid="COPASI38" id="parameter_3" name="KmvlcadC14AcylCoAMAT" value="5" constant="true">
      <annotation>
        <COPASI xmlns="http://www.copasi.org/static/sbml">
          <rdf:RDF xmlns:dcterms="http://purl.org/dc/terms/" xmlns:rdf="http://www.w3.org/1999/02/22-rdf-syntax-ns#">
            <rdf:Description rdf:about="#COPASI38">
              <dcterms:created>
                <rdf:Description>
                  <dcterms:W3CDTF>2014-02-11T15:44:44Z</dcterms:W3CDTF>
                </rdf:Description>
              </dcterms:created>
            </rdf:Description>
          </rdf:RDF>
        </COPASI>
      </annotation>
    </parameter>
    <parameter metaid="COPASI39" id="parameter_4" name="KmvlcadC12AcylCoAMAT" value="14" constant="true">
      <annotation>
        <COPASI xmlns="http://www.copasi.org/static/sbml">
          <rdf:RDF xmlns:dcterms="http://purl.org/dc/terms/" xmlns:rdf="http://www.w3.org/1999/02/22-rdf-syntax-ns#">
            <rdf:Description rdf:about="#COPASI39">
              <dcterms:created>
                <rdf:Description>
                  <dcterms:W3CDTF>2014-02-11T15:44:52Z</dcterms:W3CDTF>
                </rdf:Description>
              </dcterms:created>
            </rdf:Description>
          </rdf:RDF>
        </COPASI>
      </annotation>
    </parameter>
    <parameter metaid="COPASI40" id="parameter_5" name="KmvlcadC10AcylCoAMAT" value="18.7504" constant="true">
      <annotation>
        <COPASI xmlns="http://www.copasi.org/static/sbml">
          <rdf:RDF xmlns:dcterms="http://purl.org/dc/terms/" xmlns:rdf="http://www.w3.org/1999/02/22-rdf-syntax-ns#">
            <rdf:Description rdf:about="#COPASI40">
              <dcterms:created>
                <rdf:Description>
                  <dcterms:W3CDTF>2014-02-11T15:45:04Z</dcterms:W3CDTF>
                </rdf:Description>
              </dcterms:created>
            </rdf:Description>
          </rdf:RDF>
        </COPASI>
      </annotation>
    </parameter>
    <parameter metaid="COPASI41" id="parameter_6" name="KmvlcadC8AcylCoAMAT" value="12.1189" constant="true">
      <annotation>
        <COPASI xmlns="http://www.copasi.org/static/sbml">
          <rdf:RDF xmlns:dcterms="http://purl.org/dc/terms/" xmlns:rdf="http://www.w3.org/1999/02/22-rdf-syntax-ns#">
            <rdf:Description rdf:about="#COPASI41">
              <dcterms:created>
                <rdf:Description>
                  <dcterms:W3CDTF>2014-02-11T15:45:16Z</dcterms:W3CDTF>
                </rdf:Description>
              </dcterms:created>
            </rdf:Description>
          </rdf:RDF>
        </COPASI>
      </annotation>
    </parameter>
    <parameter metaid="COPASI42" id="parameter_7" name="KmvlcadC6AcylCoAMAT" value="14.5" constant="true">
      <annotation>
        <COPASI xmlns="http://www.copasi.org/static/sbml">
          <rdf:RDF xmlns:dcterms="http://purl.org/dc/terms/" xmlns:rdf="http://www.w3.org/1999/02/22-rdf-syntax-ns#">
            <rdf:Description rdf:about="#COPASI42">
              <dcterms:created>
                <rdf:Description>
                  <dcterms:W3CDTF>2014-02-11T15:45:25Z</dcterms:W3CDTF>
                </rdf:Description>
              </dcterms:created>
            </rdf:Description>
          </rdf:RDF>
        </COPASI>
      </annotation>
    </parameter>
    <parameter metaid="COPASI43" id="parameter_8" name="KmvlcadFAD" value="0.100638" constant="true">
      <annotation>
        <COPASI xmlns="http://www.copasi.org/static/sbml">
          <rdf:RDF xmlns:dcterms="http://purl.org/dc/terms/" xmlns:rdf="http://www.w3.org/1999/02/22-rdf-syntax-ns#">
            <rdf:Description rdf:about="#COPASI43">
              <dcterms:created>
                <rdf:Description>
                  <dcterms:W3CDTF>2014-02-11T15:45:32Z</dcterms:W3CDTF>
                </rdf:Description>
              </dcterms:created>
            </rdf:Description>
          </rdf:RDF>
        </COPASI>
      </annotation>
    </parameter>
    <parameter metaid="COPASI44" id="parameter_9" name="KmvlcadC16EnoylCoAMAT" value="1.08" constant="true">
      <annotation>
        <COPASI xmlns="http://www.copasi.org/static/sbml">
          <rdf:RDF xmlns:dcterms="http://purl.org/dc/terms/" xmlns:rdf="http://www.w3.org/1999/02/22-rdf-syntax-ns#">
            <rdf:Description rdf:about="#COPASI44">
              <dcterms:created>
                <rdf:Description>
                  <dcterms:W3CDTF>2014-02-11T15:45:43Z</dcterms:W3CDTF>
                </rdf:Description>
              </dcterms:created>
            </rdf:Description>
          </rdf:RDF>
        </COPASI>
      </annotation>
    </parameter>
    <parameter metaid="COPASI45" id="parameter_10" name="KmvlcadC14EnoylCoAMAT" value="1.08" constant="true">
      <annotation>
        <COPASI xmlns="http://www.copasi.org/static/sbml">
          <rdf:RDF xmlns:dcterms="http://purl.org/dc/terms/" xmlns:rdf="http://www.w3.org/1999/02/22-rdf-syntax-ns#">
            <rdf:Description rdf:about="#COPASI45">
              <dcterms:created>
                <rdf:Description>
                  <dcterms:W3CDTF>2014-02-11T15:45:53Z</dcterms:W3CDTF>
                </rdf:Description>
              </dcterms:created>
            </rdf:Description>
          </rdf:RDF>
        </COPASI>
      </annotation>
    </parameter>
    <parameter metaid="COPASI46" id="parameter_11" name="KmvlcadC12EnoylCoAMAT" value="1.08" constant="true">
      <annotation>
        <COPASI xmlns="http://www.copasi.org/static/sbml">
          <rdf:RDF xmlns:dcterms="http://purl.org/dc/terms/" xmlns:rdf="http://www.w3.org/1999/02/22-rdf-syntax-ns#">
            <rdf:Description rdf:about="#COPASI46">
              <dcterms:created>
                <rdf:Description>
                  <dcterms:W3CDTF>2014-02-11T15:46:00Z</dcterms:W3CDTF>
                </rdf:Description>
              </dcterms:created>
            </rdf:Description>
          </rdf:RDF>
        </COPASI>
      </annotation>
    </parameter>
    <parameter metaid="COPASI47" id="parameter_12" name="KmvlcadC10EnoylCoAMAT" value="1.08" constant="true">
      <annotation>
        <COPASI xmlns="http://www.copasi.org/static/sbml">
          <rdf:RDF xmlns:dcterms="http://purl.org/dc/terms/" xmlns:rdf="http://www.w3.org/1999/02/22-rdf-syntax-ns#">
            <rdf:Description rdf:about="#COPASI47">
              <dcterms:created>
                <rdf:Description>
                  <dcterms:W3CDTF>2014-02-11T15:46:08Z</dcterms:W3CDTF>
                </rdf:Description>
              </dcterms:created>
            </rdf:Description>
          </rdf:RDF>
        </COPASI>
      </annotation>
    </parameter>
    <parameter metaid="COPASI48" id="parameter_13" name="KmvlcadC8EnoylCoAMAT" value="1.08" constant="true">
      <annotation>
        <COPASI xmlns="http://www.copasi.org/static/sbml">
          <rdf:RDF xmlns:dcterms="http://purl.org/dc/terms/" xmlns:rdf="http://www.w3.org/1999/02/22-rdf-syntax-ns#">
            <rdf:Description rdf:about="#COPASI48">
              <dcterms:created>
                <rdf:Description>
                  <dcterms:W3CDTF>2014-02-11T15:46:17Z</dcterms:W3CDTF>
                </rdf:Description>
              </dcterms:created>
            </rdf:Description>
          </rdf:RDF>
        </COPASI>
      </annotation>
    </parameter>
    <parameter metaid="COPASI49" id="parameter_14" name="KmvlcadC6EnoylCoAMAT" value="1.08" constant="true">
      <annotation>
        <COPASI xmlns="http://www.copasi.org/static/sbml">
          <rdf:RDF xmlns:dcterms="http://purl.org/dc/terms/" xmlns:rdf="http://www.w3.org/1999/02/22-rdf-syntax-ns#">
            <rdf:Description rdf:about="#COPASI49">
              <dcterms:created>
                <rdf:Description>
                  <dcterms:W3CDTF>2014-02-11T15:46:25Z</dcterms:W3CDTF>
                </rdf:Description>
              </dcterms:created>
            </rdf:Description>
          </rdf:RDF>
        </COPASI>
      </annotation>
    </parameter>
    <parameter metaid="COPASI50" id="parameter_15" name="KmvlcadFADH" value="24.2" constant="true">
      <annotation>
        <COPASI xmlns="http://www.copasi.org/static/sbml">
          <rdf:RDF xmlns:dcterms="http://purl.org/dc/terms/" xmlns:rdf="http://www.w3.org/1999/02/22-rdf-syntax-ns#">
            <rdf:Description rdf:about="#COPASI50">
              <dcterms:created>
                <rdf:Description>
                  <dcterms:W3CDTF>2014-02-11T15:46:33Z</dcterms:W3CDTF>
                </rdf:Description>
              </dcterms:created>
            </rdf:Description>
          </rdf:RDF>
        </COPASI>
      </annotation>
    </parameter>
    <parameter metaid="COPASI51" id="parameter_16" name="Keqvlcad" value="6" constant="true">
      <annotation>
        <COPASI xmlns="http://www.copasi.org/static/sbml">
          <rdf:RDF xmlns:dcterms="http://purl.org/dc/terms/" xmlns:rdf="http://www.w3.org/1999/02/22-rdf-syntax-ns#">
            <rdf:Description rdf:about="#COPASI51">
              <dcterms:created>
                <rdf:Description>
                  <dcterms:W3CDTF>2014-02-11T15:46:46Z</dcterms:W3CDTF>
                </rdf:Description>
              </dcterms:created>
            </rdf:Description>
          </rdf:RDF>
        </COPASI>
      </annotation>
    </parameter>
    <parameter metaid="COPASI52" id="parameter_17" name="KmmcadC16AcylCoAMAT" value="24.393" constant="true">
      <annotation>
        <COPASI xmlns="http://www.copasi.org/static/sbml">
          <rdf:RDF xmlns:dcterms="http://purl.org/dc/terms/" xmlns:rdf="http://www.w3.org/1999/02/22-rdf-syntax-ns#">
            <rdf:Description rdf:about="#COPASI52">
              <dcterms:created>
                <rdf:Description>
                  <dcterms:W3CDTF>2014-02-12T10:33:31Z</dcterms:W3CDTF>
                </rdf:Description>
              </dcterms:created>
            </rdf:Description>
          </rdf:RDF>
        </COPASI>
      </annotation>
    </parameter>
    <parameter metaid="COPASI53" id="parameter_18" name="KmmcadC14AcylCoAMAT" value="5" constant="true">
      <annotation>
        <COPASI xmlns="http://www.copasi.org/static/sbml">
          <rdf:RDF xmlns:dcterms="http://purl.org/dc/terms/" xmlns:rdf="http://www.w3.org/1999/02/22-rdf-syntax-ns#">
            <rdf:Description rdf:about="#COPASI53">
              <dcterms:created>
                <rdf:Description>
                  <dcterms:W3CDTF>2014-02-12T10:34:05Z</dcterms:W3CDTF>
                </rdf:Description>
              </dcterms:created>
            </rdf:Description>
          </rdf:RDF>
        </COPASI>
      </annotation>
    </parameter>
    <parameter metaid="COPASI54" id="parameter_19" name="KmmcadC16EnoylCoAMAT" value="1.08" constant="true">
      <annotation>
        <COPASI xmlns="http://www.copasi.org/static/sbml">
          <rdf:RDF xmlns:dcterms="http://purl.org/dc/terms/" xmlns:rdf="http://www.w3.org/1999/02/22-rdf-syntax-ns#">
            <rdf:Description rdf:about="#COPASI54">
              <dcterms:created>
                <rdf:Description>
                  <dcterms:W3CDTF>2014-02-12T10:34:16Z</dcterms:W3CDTF>
                </rdf:Description>
              </dcterms:created>
            </rdf:Description>
          </rdf:RDF>
        </COPASI>
      </annotation>
    </parameter>
    <parameter metaid="COPASI55" id="parameter_20" name="KmmcadC14EnoylCoAMAT" value="1.08" constant="true">
      <annotation>
        <COPASI xmlns="http://www.copasi.org/static/sbml">
          <rdf:RDF xmlns:dcterms="http://purl.org/dc/terms/" xmlns:rdf="http://www.w3.org/1999/02/22-rdf-syntax-ns#">
            <rdf:Description rdf:about="#COPASI55">
              <dcterms:created>
                <rdf:Description>
                  <dcterms:W3CDTF>2014-02-12T10:34:35Z</dcterms:W3CDTF>
                </rdf:Description>
              </dcterms:created>
            </rdf:Description>
          </rdf:RDF>
        </COPASI>
      </annotation>
    </parameter>
    <parameter id="ModelValue_0" name="Initial for Vfcact" value="2.1" constant="true">
      <annotation>
        <initialValue parent="Vfcact" xmlns="http://copasi.org/initialValue"/>
      </annotation>
    </parameter>
  </listOfParameters>
  <listOfInitialAssignments>
    <initialAssignment symbol="ModelValue_0">
      <math xmlns="http://www.w3.org/1998/Math/MathML">
        <ci> Vfcact </ci>
      </math>
    </initialAssignment>
  </listOfInitialAssignments>
  <listOfRules>
    <assignmentRule variable="Vrcact">
      <math xmlns="http://www.w3.org/1998/Math/MathML">
        <ci> ModelValue_0 </ci>
      </math>
    </assignmentRule>
    <assignmentRule variable="CoAMAT">
      <math xmlns="http://www.w3.org/1998/Math/MathML">
        <apply>
          <minus/>
          <ci> CoAMATt </ci>
          <apply>
            <plus/>
            <ci> C16AcylCoAMAT </ci>
            <ci> C16EnoylCoAMAT </ci>
            <ci> C16HydroxyacylCoAMAT </ci>
            <ci> C16KetoacylCoAMAT </ci>
            <ci> C14AcylCoAMAT </ci>
            <ci> C14EnoylCoAMAT </ci>
            <ci> C14HydroxyacylCoAMAT </ci>
            <ci> C14KetoacylCoAMAT </ci>
            <ci> C12AcylCoAMAT </ci>
            <ci> C12EnoylCoAMAT </ci>
            <ci> C12HydroxyacylCoAMAT </ci>
            <ci> C12KetoacylCoAMAT </ci>
            <ci> C10AcylCoAMAT </ci>
            <ci> C10EnoylCoAMAT </ci>
            <ci> C10HydroxyacylCoAMAT </ci>
            <ci> C10KetoacylCoAMAT </ci>
            <ci> C8AcylCoAMAT </ci>
            <ci> C8EnoylCoAMAT </ci>
            <ci> C8HydroxyacylCoAMAT </ci>
            <ci> C8KetoacylCoAMAT </ci>
            <ci> C6AcylCoAMAT </ci>
            <ci> C6EnoylCoAMAT </ci>
            <ci> C6HydroxyacylCoAMAT </ci>
            <ci> C6KetoacylCoAMAT </ci>
            <ci> C4AcylCoAMAT </ci>
            <ci> C4EnoylCoAMAT </ci>
            <ci> C4HydroxyacylCoAMAT </ci>
            <ci> C4AcetoacylCoAMAT </ci>
            <ci> AcetylCoAMAT </ci>
          </apply>
        </apply>
      </math>
    </assignmentRule>
    <assignmentRule variable="species_1">
      <math xmlns="http://www.w3.org/1998/Math/MathML">
        <apply>
          <minus/>
          <cn> 0.77 </cn>
          <ci> FADHMAT </ci>
        </apply>
      </math>
    </assignmentRule>
    <assignmentRule variable="species_2">
      <math xmlns="http://www.w3.org/1998/Math/MathML">
        <apply>
          <minus/>
          <cn> 250 </cn>
          <ci> NADHMAT </ci>
        </apply>
      </math>
    </assignmentRule>
  </listOfRules>
  <listOfReactions>
    <reaction metaid="COPASI56" id="vcpt1C16" name="vcpt1C16" reversible="true">
      <annotation>
        <COPASI xmlns="http://www.copasi.org/static/sbml">
          <rdf:RDF xmlns:dcterms="http://purl.org/dc/terms/" xmlns:rdf="http://www.w3.org/1999/02/22-rdf-syntax-ns#">
            <rdf:Description rdf:about="#COPASI56">
              <dcterms:created>
                <rdf:Description>
                  <dcterms:W3CDTF>2014-02-10T10:12:41Z</dcterms:W3CDTF>
                </rdf:Description>
              </dcterms:created>
            </rdf:Description>
          </rdf:RDF>
        </COPASI>
      </annotation>
      <listOfReactants>
        <speciesReference species="C16AcylCoACYT" stoichiometry="1"/>
        <speciesReference species="CarCYT" stoichiometry="1"/>
      </listOfReactants>
      <listOfProducts>
        <speciesReference species="C16AcylCarCYT" stoichiometry="1"/>
        <speciesReference species="CoACYT" stoichiometry="1"/>
      </listOfProducts>
      <listOfModifiers>
        <modifierSpeciesReference species="MalCoACYT"/>
      </listOfModifiers>
      <kineticLaw>
        <math xmlns="http://www.w3.org/1998/Math/MathML">
          <apply>
            <times/>
            <ci> VCYT </ci>
            <apply>
              <ci> function_1 </ci>
              <ci> C16AcylCarCYT </ci>
              <ci> C16AcylCoACYT </ci>
              <ci> CarCYT </ci>
              <ci> CoACYT </ci>
              <ci> Keqcpt1 </ci>
              <ci> Kicpt1MalCoACYT </ci>
              <ci> Kmcpt1C16AcylCarCYT </ci>
              <ci> Kmcpt1C16AcylCoACYT </ci>
              <ci> Kmcpt1CarCYT </ci>
              <ci> Kmcpt1CoACYT </ci>
              <ci> MalCoACYT </ci>
              <ci> VCYT </ci>
              <ci> Vcpt1 </ci>
              <ci> ncpt1 </ci>
              <ci> sfcpt1C16 </ci>
            </apply>
          </apply>
        </math>
        <listOfParameters>
          <parameter id="Keqcpt1" name="Keqcpt1" value="0.45"/>
          <parameter id="Kicpt1MalCoACYT" name="Kicpt1MalCoACYT" value="9.1"/>
          <parameter id="Kmcpt1C16AcylCarCYT" name="Kmcpt1C16AcylCarCYT" value="136"/>
          <parameter id="Kmcpt1C16AcylCoACYT" name="Kmcpt1C16AcylCoACYT" value="17.6693"/>
          <parameter id="Kmcpt1CarCYT" name="Kmcpt1CarCYT" value="279.902"/>
          <parameter id="Kmcpt1CoACYT" name="Kmcpt1CoACYT" value="40.7"/>
          <parameter id="Vcpt1" name="Vcpt1" value="0.010899"/>
          <parameter id="ncpt1" name="ncpt1" value="2.4799"/>
          <parameter id="sfcpt1C16" name="sfcpt1C16" value="1"/>
        </listOfParameters>
      </kineticLaw>
    </reaction>
    <reaction metaid="COPASI57" id="vcactC16" name="vcactC16" reversible="true">
      <annotation>
        <COPASI xmlns="http://www.copasi.org/static/sbml">
          <rdf:RDF xmlns:dcterms="http://purl.org/dc/terms/" xmlns:rdf="http://www.w3.org/1999/02/22-rdf-syntax-ns#">
            <rdf:Description rdf:about="#COPASI57">
              <dcterms:created>
                <rdf:Description>
                  <dcterms:W3CDTF>2014-02-10T10:05:59Z</dcterms:W3CDTF>
                </rdf:Description>
              </dcterms:created>
            </rdf:Description>
          </rdf:RDF>
        </COPASI>
      </annotation>
      <listOfReactants>
        <speciesReference species="C16AcylCarCYT" stoichiometry="1"/>
        <speciesReference species="CarMAT" stoichiometry="1"/>
      </listOfReactants>
      <listOfProducts>
        <speciesReference species="C16AcylCarMAT" stoichiometry="1"/>
        <speciesReference species="CarCYT" stoichiometry="1"/>
      </listOfProducts>
      <kineticLaw>
        <math xmlns="http://www.w3.org/1998/Math/MathML">
          <apply>
            <ci> CACT_1 </ci>
            <ci> C16AcylCarCYT </ci>
            <ci> C16AcylCarMAT </ci>
            <ci> CarCYT </ci>
            <ci> CarMAT </ci>
            <ci> Keqcact </ci>
            <ci> KicactC16AcylCarCYT </ci>
            <ci> KicactCarCYT </ci>
            <ci> KmcactC16AcylCarCYT </ci>
            <ci> KmcactC16AcylCarMAT </ci>
            <ci> KmcactCarCYT </ci>
            <ci> KmcactCarMAT </ci>
            <ci> Vfcact </ci>
            <ci> Vrcact </ci>
          </apply>
        </math>
        <listOfParameters>
          <parameter id="KicactC16AcylCarCYT" name="KicactC16AcylCarCYT" value="56"/>
          <parameter id="KmcactC16AcylCarCYT" name="KmcactC16AcylCarCYT" value="15"/>
          <parameter id="KmcactC16AcylCarMAT" name="KmcactC16AcylCarMAT" value="15"/>
        </listOfParameters>
      </kineticLaw>
    </reaction>
    <reaction metaid="COPASI58" id="vcactC14" name="vcactC14" reversible="true">
      <annotation>
        <COPASI xmlns="http://www.copasi.org/static/sbml">
          <rdf:RDF xmlns:dcterms="http://purl.org/dc/terms/" xmlns:rdf="http://www.w3.org/1999/02/22-rdf-syntax-ns#">
            <rdf:Description rdf:about="#COPASI58">
              <dcterms:created>
                <rdf:Description>
                  <dcterms:W3CDTF>2014-02-10T10:04:17Z</dcterms:W3CDTF>
                </rdf:Description>
              </dcterms:created>
            </rdf:Description>
          </rdf:RDF>
        </COPASI>
      </annotation>
      <listOfReactants>
        <speciesReference species="C14AcylCarCYT" stoichiometry="1"/>
        <speciesReference species="CarMAT" stoichiometry="1"/>
      </listOfReactants>
      <listOfProducts>
        <speciesReference species="C14AcylCarMAT" stoichiometry="1"/>
        <speciesReference species="CarCYT" stoichiometry="1"/>
      </listOfProducts>
      <kineticLaw>
        <math xmlns="http://www.w3.org/1998/Math/MathML">
          <apply>
            <ci> CACT_2 </ci>
            <ci> Vfcact </ci>
            <ci> C14AcylCarCYT </ci>
            <ci> CarMAT </ci>
            <ci> C14AcylCarMAT </ci>
            <ci> CarCYT </ci>
            <ci> Keqcact </ci>
            <ci> KmcactCarMAT </ci>
            <ci> KmcactC14AcylCarCYT </ci>
            <ci> KicactCarCYT </ci>
            <ci> Vrcact </ci>
            <ci> KmcactCarCYT </ci>
            <ci> KicactC14AcylCarCYT </ci>
            <ci> KmcactC14AcylCarMAT </ci>
          </apply>
        </math>
        <listOfParameters>
          <parameter id="KmcactC14AcylCarCYT" name="KmcactC14AcylCarCYT" value="15"/>
          <parameter id="KicactC14AcylCarCYT" name="KicactC14AcylCarCYT" value="56"/>
          <parameter id="KmcactC14AcylCarMAT" name="KmcactC14AcylCarMAT" value="15"/>
        </listOfParameters>
      </kineticLaw>
    </reaction>
    <reaction metaid="COPASI59" id="vcactC12" name="vcactC12" reversible="true">
      <annotation>
        <COPASI xmlns="http://www.copasi.org/static/sbml">
          <rdf:RDF xmlns:dcterms="http://purl.org/dc/terms/" xmlns:rdf="http://www.w3.org/1999/02/22-rdf-syntax-ns#">
            <rdf:Description rdf:about="#COPASI59">
              <dcterms:created>
                <rdf:Description>
                  <dcterms:W3CDTF>2014-02-10T09:59:38Z</dcterms:W3CDTF>
                </rdf:Description>
              </dcterms:created>
            </rdf:Description>
          </rdf:RDF>
        </COPASI>
      </annotation>
      <listOfReactants>
        <speciesReference species="C12AcylCarCYT" stoichiometry="1"/>
        <speciesReference species="CarMAT" stoichiometry="1"/>
      </listOfReactants>
      <listOfProducts>
        <speciesReference species="C12AcylCarMAT" stoichiometry="1"/>
        <speciesReference species="CarCYT" stoichiometry="1"/>
      </listOfProducts>
      <kineticLaw>
        <math xmlns="http://www.w3.org/1998/Math/MathML">
          <apply>
            <ci> CACT_3 </ci>
            <ci> C12AcylCarCYT </ci>
            <ci> C12AcylCarMAT </ci>
            <ci> CarCYT </ci>
            <ci> CarMAT </ci>
            <ci> Keqcact </ci>
            <ci> KicactC12AcylCarCYT </ci>
            <ci> KicactCarCYT </ci>
            <ci> KmcactC12AcylCarCYT </ci>
            <ci> KmcactC12AcylCarMAT </ci>
            <ci> KmcactCarCYT </ci>
            <ci> KmcactCarMAT </ci>
            <ci> Vfcact </ci>
            <ci> Vrcact </ci>
          </apply>
        </math>
        <listOfParameters>
          <parameter id="KicactC12AcylCarCYT" name="KicactC12AcylCarCYT" value="56"/>
          <parameter id="KmcactC12AcylCarCYT" name="KmcactC12AcylCarCYT" value="15"/>
          <parameter id="KmcactC12AcylCarMAT" name="KmcactC12AcylCarMAT" value="15"/>
        </listOfParameters>
      </kineticLaw>
    </reaction>
    <reaction metaid="COPASI60" id="vcactC10" name="vcactC10" reversible="true">
      <annotation>
        <COPASI xmlns="http://www.copasi.org/static/sbml">
          <rdf:RDF xmlns:dcterms="http://purl.org/dc/terms/" xmlns:rdf="http://www.w3.org/1999/02/22-rdf-syntax-ns#">
            <rdf:Description rdf:about="#COPASI60">
              <dcterms:created>
                <rdf:Description>
                  <dcterms:W3CDTF>2014-02-10T09:57:24Z</dcterms:W3CDTF>
                </rdf:Description>
              </dcterms:created>
            </rdf:Description>
          </rdf:RDF>
        </COPASI>
      </annotation>
      <listOfReactants>
        <speciesReference species="C10AcylCarCYT" stoichiometry="1"/>
        <speciesReference species="CarMAT" stoichiometry="1"/>
      </listOfReactants>
      <listOfProducts>
        <speciesReference species="C10AcylCarMAT" stoichiometry="1"/>
        <speciesReference species="CarCYT" stoichiometry="1"/>
      </listOfProducts>
      <kineticLaw>
        <math xmlns="http://www.w3.org/1998/Math/MathML">
          <apply>
            <ci> CACT_4 </ci>
            <ci> C10AcylCarCYT </ci>
            <ci> C10AcylCarMAT </ci>
            <ci> CarCYT </ci>
            <ci> CarMAT </ci>
            <ci> Keqcact </ci>
            <ci> KicactC10AcylCarCYT </ci>
            <ci> KicactCarCYT </ci>
            <ci> KmcactC10AcylCarCYT </ci>
            <ci> KmcactC10AcylCarMAT </ci>
            <ci> KmcactCarCYT </ci>
            <ci> KmcactCarMAT </ci>
            <ci> Vfcact </ci>
            <ci> Vrcact </ci>
          </apply>
        </math>
        <listOfParameters>
          <parameter id="KicactC10AcylCarCYT" name="KicactC10AcylCarCYT" value="56"/>
          <parameter id="KmcactC10AcylCarCYT" name="KmcactC10AcylCarCYT" value="15"/>
          <parameter id="KmcactC10AcylCarMAT" name="KmcactC10AcylCarMAT" value="15"/>
        </listOfParameters>
      </kineticLaw>
    </reaction>
    <reaction metaid="COPASI61" id="vcactC8" name="vcactC8" reversible="true">
      <annotation>
        <COPASI xmlns="http://www.copasi.org/static/sbml">
          <rdf:RDF xmlns:dcterms="http://purl.org/dc/terms/" xmlns:rdf="http://www.w3.org/1999/02/22-rdf-syntax-ns#">
            <rdf:Description rdf:about="#COPASI61">
              <dcterms:created>
                <rdf:Description>
                  <dcterms:W3CDTF>2014-02-10T10:11:41Z</dcterms:W3CDTF>
                </rdf:Description>
              </dcterms:created>
            </rdf:Description>
          </rdf:RDF>
        </COPASI>
      </annotation>
      <listOfReactants>
        <speciesReference species="C8AcylCarCYT" stoichiometry="1"/>
        <speciesReference species="CarMAT" stoichiometry="1"/>
      </listOfReactants>
      <listOfProducts>
        <speciesReference species="C8AcylCarMAT" stoichiometry="1"/>
        <speciesReference species="CarCYT" stoichiometry="1"/>
      </listOfProducts>
      <kineticLaw>
        <math xmlns="http://www.w3.org/1998/Math/MathML">
          <apply>
            <ci> CACT_5 </ci>
            <ci> C8AcylCarCYT </ci>
            <ci> C8AcylCarMAT </ci>
            <ci> CarCYT </ci>
            <ci> CarMAT </ci>
            <ci> Keqcact </ci>
            <ci> KicactC8AcylCarCYT </ci>
            <ci> KicactCarCYT </ci>
            <ci> KmcactC8AcylCarCYT </ci>
            <ci> KmcactC8AcylCarMAT </ci>
            <ci> KmcactCarCYT </ci>
            <ci> KmcactCarMAT </ci>
            <ci> Vfcact </ci>
            <ci> Vrcact </ci>
          </apply>
        </math>
        <listOfParameters>
          <parameter id="KicactC8AcylCarCYT" name="KicactC8AcylCarCYT" value="56"/>
          <parameter id="KmcactC8AcylCarCYT" name="KmcactC8AcylCarCYT" value="15"/>
          <parameter id="KmcactC8AcylCarMAT" name="KmcactC8AcylCarMAT" value="15"/>
        </listOfParameters>
      </kineticLaw>
    </reaction>
    <reaction metaid="COPASI62" id="vcactC6" name="vcactC6" reversible="true">
      <annotation>
        <COPASI xmlns="http://www.copasi.org/static/sbml">
          <rdf:RDF xmlns:dcterms="http://purl.org/dc/terms/" xmlns:rdf="http://www.w3.org/1999/02/22-rdf-syntax-ns#">
            <rdf:Description rdf:about="#COPASI62">
              <dcterms:created>
                <rdf:Description>
                  <dcterms:W3CDTF>2014-02-10T10:10:34Z</dcterms:W3CDTF>
                </rdf:Description>
              </dcterms:created>
            </rdf:Description>
          </rdf:RDF>
        </COPASI>
      </annotation>
      <listOfReactants>
        <speciesReference species="C6AcylCarCYT" stoichiometry="1"/>
        <speciesReference species="CarMAT" stoichiometry="1"/>
      </listOfReactants>
      <listOfProducts>
        <speciesReference species="C6AcylCarMAT" stoichiometry="1"/>
        <speciesReference species="CarCYT" stoichiometry="1"/>
      </listOfProducts>
      <kineticLaw>
        <math xmlns="http://www.w3.org/1998/Math/MathML">
          <apply>
            <ci> CACT_6 </ci>
            <ci> C6AcylCarCYT </ci>
            <ci> C6AcylCarMAT </ci>
            <ci> CarCYT </ci>
            <ci> CarMAT </ci>
            <ci> Keqcact </ci>
            <ci> KicactC6AcylCarCYT </ci>
            <ci> KicactCarCYT </ci>
            <ci> KmcactC6AcylCarCYT </ci>
            <ci> KmcactC6AcylCarMAT </ci>
            <ci> KmcactCarCYT </ci>
            <ci> KmcactCarMAT </ci>
            <ci> Vfcact </ci>
            <ci> Vrcact </ci>
          </apply>
        </math>
        <listOfParameters>
          <parameter id="KicactC6AcylCarCYT" name="KicactC6AcylCarCYT" value="56"/>
          <parameter id="KmcactC6AcylCarCYT" name="KmcactC6AcylCarCYT" value="15"/>
          <parameter id="KmcactC6AcylCarMAT" name="KmcactC6AcylCarMAT" value="15"/>
        </listOfParameters>
      </kineticLaw>
    </reaction>
    <reaction metaid="COPASI63" id="vcactC4" name="vcactC4" reversible="true">
      <annotation>
        <COPASI xmlns="http://www.copasi.org/static/sbml">
          <rdf:RDF xmlns:dcterms="http://purl.org/dc/terms/" xmlns:rdf="http://www.w3.org/1999/02/22-rdf-syntax-ns#">
            <rdf:Description rdf:about="#COPASI63">
              <dcterms:created>
                <rdf:Description>
                  <dcterms:W3CDTF>2014-02-10T10:07:28Z</dcterms:W3CDTF>
                </rdf:Description>
              </dcterms:created>
            </rdf:Description>
          </rdf:RDF>
        </COPASI>
      </annotation>
      <listOfReactants>
        <speciesReference species="C4AcylCarCYT" stoichiometry="1"/>
        <speciesReference species="CarMAT" stoichiometry="1"/>
      </listOfReactants>
      <listOfProducts>
        <speciesReference species="C4AcylCarMAT" stoichiometry="1"/>
        <speciesReference species="CarCYT" stoichiometry="1"/>
      </listOfProducts>
      <kineticLaw>
        <math xmlns="http://www.w3.org/1998/Math/MathML">
          <apply>
            <ci> CACT_7 </ci>
            <ci> C4AcylCarCYT </ci>
            <ci> C4AcylCarMAT </ci>
            <ci> CarCYT </ci>
            <ci> CarMAT </ci>
            <ci> Keqcact </ci>
            <ci> KicactC4AcylCarCYT </ci>
            <ci> KicactCarCYT </ci>
            <ci> KmcactC4AcylCarCYT </ci>
            <ci> KmcactC4AcylCarMAT </ci>
            <ci> KmcactCarCYT </ci>
            <ci> KmcactCarMAT </ci>
            <ci> Vfcact </ci>
            <ci> Vrcact </ci>
          </apply>
        </math>
        <listOfParameters>
          <parameter id="KicactC4AcylCarCYT" name="KicactC4AcylCarCYT" value="56"/>
          <parameter id="KmcactC4AcylCarCYT" name="KmcactC4AcylCarCYT" value="15"/>
          <parameter id="KmcactC4AcylCarMAT" name="KmcactC4AcylCarMAT" value="15"/>
        </listOfParameters>
      </kineticLaw>
    </reaction>
    <reaction metaid="COPASI64" id="vcpt2C16" name="vcpt2C16" reversible="true">
      <annotation>
        <COPASI xmlns="http://www.copasi.org/static/sbml">
          <rdf:RDF xmlns:dcterms="http://purl.org/dc/terms/" xmlns:rdf="http://www.w3.org/1999/02/22-rdf-syntax-ns#">
            <rdf:Description rdf:about="#COPASI64">
              <dcterms:created>
                <rdf:Description>
                  <dcterms:W3CDTF>2014-02-11T14:20:21Z</dcterms:W3CDTF>
                </rdf:Description>
              </dcterms:created>
            </rdf:Description>
          </rdf:RDF>
        </COPASI>
      </annotation>
      <listOfReactants>
        <speciesReference species="C16AcylCarMAT" stoichiometry="1"/>
        <speciesReference species="CoAMAT" stoichiometry="1"/>
      </listOfReactants>
      <listOfProducts>
        <speciesReference species="C16AcylCoAMAT" stoichiometry="1"/>
        <speciesReference species="CarMAT" stoichiometry="1"/>
      </listOfProducts>
      <kineticLaw>
        <math xmlns="http://www.w3.org/1998/Math/MathML">
          <apply>
            <times/>
            <ci> VMAT </ci>
            <apply>
              <ci> CPT2 </ci>
              <ci> sf </ci>
              <ci> Vcpt2 </ci>
              <ci> Kmcpt2C16AcylCarMAT </ci>
              <ci> Kmcpt2CoAMAT </ci>
              <ci> Kmcpt2C16AcylCoAMAT </ci>
              <ci> Kmcpt2CarMAT </ci>
              <ci> Keqcpt2 </ci>
              <ci> C16AcylCarMAT </ci>
              <ci> CoAMAT </ci>
              <ci> C16AcylCoAMAT </ci>
              <ci> CarMAT </ci>
              <ci> VMAT </ci>
            </apply>
          </apply>
        </math>
        <listOfParameters>
          <parameter id="sf" name="sf" value="0.4"/>
        </listOfParameters>
      </kineticLaw>
    </reaction>
    <reaction metaid="COPASI65" id="vcpt2C14" name="vcpt2C14" reversible="true">
      <annotation>
        <COPASI xmlns="http://www.copasi.org/static/sbml">
          <rdf:RDF xmlns:dcterms="http://purl.org/dc/terms/" xmlns:rdf="http://www.w3.org/1999/02/22-rdf-syntax-ns#">
            <rdf:Description rdf:about="#COPASI65">
              <dcterms:created>
                <rdf:Description>
                  <dcterms:W3CDTF>2014-02-12T12:12:16Z</dcterms:W3CDTF>
                </rdf:Description>
              </dcterms:created>
            </rdf:Description>
          </rdf:RDF>
        </COPASI>
      </annotation>
      <listOfReactants>
        <speciesReference species="C14AcylCarMAT" stoichiometry="1"/>
        <speciesReference species="CoAMAT" stoichiometry="1"/>
      </listOfReactants>
      <listOfProducts>
        <speciesReference species="C14AcylCoAMAT" stoichiometry="1"/>
        <speciesReference species="CarMAT" stoichiometry="1"/>
      </listOfProducts>
      <kineticLaw>
        <math xmlns="http://www.w3.org/1998/Math/MathML">
          <apply>
            <times/>
            <ci> VMAT </ci>
            <apply>
              <ci> CPT2 </ci>
              <ci> sf </ci>
              <ci> Vcpt2 </ci>
              <ci> Kmcpt2C14AcylCarMAT </ci>
              <ci> Kmcpt2CoAMAT </ci>
              <ci> Kmcpt2C14AcylCoAMAT </ci>
              <ci> Kmcpt2CarMAT </ci>
              <ci> Keqcpt2 </ci>
              <ci> C14AcylCarMAT </ci>
              <ci> CoAMAT </ci>
              <ci> C14AcylCoAMAT </ci>
              <ci> CarMAT </ci>
              <ci> VMAT </ci>
            </apply>
          </apply>
        </math>
        <listOfParameters>
          <parameter id="sf" name="sf" value="0.1"/>
        </listOfParameters>
      </kineticLaw>
    </reaction>
    <reaction metaid="COPASI66" id="vcpt2C12" name="vcpt2C12" reversible="true">
      <annotation>
        <COPASI xmlns="http://www.copasi.org/static/sbml">
          <rdf:RDF xmlns:dcterms="http://purl.org/dc/terms/" xmlns:rdf="http://www.w3.org/1999/02/22-rdf-syntax-ns#">
            <rdf:Description rdf:about="#COPASI66">
              <dcterms:created>
                <rdf:Description>
                  <dcterms:W3CDTF>2014-02-10T16:23:20Z</dcterms:W3CDTF>
                </rdf:Description>
              </dcterms:created>
            </rdf:Description>
          </rdf:RDF>
        </COPASI>
      </annotation>
      <listOfReactants>
        <speciesReference species="C12AcylCarMAT" stoichiometry="1"/>
        <speciesReference species="CoAMAT" stoichiometry="1"/>
      </listOfReactants>
      <listOfProducts>
        <speciesReference species="C12AcylCoAMAT" stoichiometry="1"/>
        <speciesReference species="CarMAT" stoichiometry="1"/>
      </listOfProducts>
      <kineticLaw>
        <math xmlns="http://www.w3.org/1998/Math/MathML">
          <apply>
            <times/>
            <ci> VMAT </ci>
            <apply>
              <ci> CPT2 </ci>
              <ci> sf </ci>
              <ci> Vcpt2 </ci>
              <ci> Kmcpt2C12AcylCarMAT </ci>
              <ci> Kmcpt2CoAMAT </ci>
              <ci> Kmcpt2C12AcylCoAMAT </ci>
              <ci> Kmcpt2CarMAT </ci>
              <ci> Keqcpt2 </ci>
              <ci> C12AcylCarMAT </ci>
              <ci> CoAMAT </ci>
              <ci> C12AcylCoAMAT </ci>
              <ci> CarMAT </ci>
              <ci> VMAT </ci>
            </apply>
          </apply>
        </math>
        <listOfParameters>
          <parameter id="sf" name="sf" value="0.1"/>
        </listOfParameters>
      </kineticLaw>
    </reaction>
    <reaction metaid="COPASI67" id="vcpt2C10" name="vcpt2C10" reversible="true">
      <annotation>
        <COPASI xmlns="http://www.copasi.org/static/sbml">
          <rdf:RDF xmlns:dcterms="http://purl.org/dc/terms/" xmlns:rdf="http://www.w3.org/1999/02/22-rdf-syntax-ns#">
            <rdf:Description rdf:about="#COPASI67">
              <dcterms:created>
                <rdf:Description>
                  <dcterms:W3CDTF>2014-02-10T10:19:21Z</dcterms:W3CDTF>
                </rdf:Description>
              </dcterms:created>
            </rdf:Description>
          </rdf:RDF>
        </COPASI>
      </annotation>
      <listOfReactants>
        <speciesReference species="C10AcylCarMAT" stoichiometry="1"/>
        <speciesReference species="CoAMAT" stoichiometry="1"/>
      </listOfReactants>
      <listOfProducts>
        <speciesReference species="C10AcylCoAMAT" stoichiometry="1"/>
        <speciesReference species="CarMAT" stoichiometry="1"/>
      </listOfProducts>
      <kineticLaw>
        <math xmlns="http://www.w3.org/1998/Math/MathML">
          <apply>
            <times/>
            <ci> VMAT </ci>
            <apply>
              <ci> CPT2 </ci>
              <ci> sf </ci>
              <ci> Vcpt2 </ci>
              <ci> Kmcpt2C10AcylCarMAT </ci>
              <ci> Kmcpt2CoAMAT </ci>
              <ci> Kmcpt2C10AcylCoAMAT </ci>
              <ci> Kmcpt2CarMAT </ci>
              <ci> Keqcpt2 </ci>
              <ci> C10AcylCarMAT </ci>
              <ci> CoAMAT </ci>
              <ci> C10AcylCoAMAT </ci>
              <ci> CarMAT </ci>
              <ci> VMAT </ci>
            </apply>
          </apply>
        </math>
        <listOfParameters>
          <parameter id="sf" name="sf" value="0.1"/>
        </listOfParameters>
      </kineticLaw>
    </reaction>
    <reaction metaid="COPASI68" id="vcpt2C8" name="vcpt2C8" reversible="true">
      <annotation>
        <COPASI xmlns="http://www.copasi.org/static/sbml">
          <rdf:RDF xmlns:dcterms="http://purl.org/dc/terms/" xmlns:rdf="http://www.w3.org/1999/02/22-rdf-syntax-ns#">
            <rdf:Description rdf:about="#COPASI68">
              <dcterms:created>
                <rdf:Description>
                  <dcterms:W3CDTF>2014-02-11T14:20:25Z</dcterms:W3CDTF>
                </rdf:Description>
              </dcterms:created>
            </rdf:Description>
          </rdf:RDF>
        </COPASI>
      </annotation>
      <listOfReactants>
        <speciesReference species="C8AcylCarMAT" stoichiometry="1"/>
        <speciesReference species="CoAMAT" stoichiometry="1"/>
      </listOfReactants>
      <listOfProducts>
        <speciesReference species="C8AcylCoAMAT" stoichiometry="1"/>
        <speciesReference species="CarMAT" stoichiometry="1"/>
      </listOfProducts>
      <kineticLaw>
        <math xmlns="http://www.w3.org/1998/Math/MathML">
          <apply>
            <times/>
            <ci> VMAT </ci>
            <apply>
              <ci> CPT2 </ci>
              <ci> sf </ci>
              <ci> Vcpt2 </ci>
              <ci> Kmcpt2C8AcylCarMAT </ci>
              <ci> Kmcpt2CoAMAT </ci>
              <ci> Kmcpt2C8AcylCoAMAT </ci>
              <ci> Kmcpt2CarMAT </ci>
              <ci> Keqcpt2 </ci>
              <ci> C8AcylCarMAT </ci>
              <ci> CoAMAT </ci>
              <ci> C8AcylCoAMAT </ci>
              <ci> CarMAT </ci>
              <ci> VMAT </ci>
            </apply>
          </apply>
        </math>
        <listOfParameters>
          <parameter id="sf" name="sf" value="0.1"/>
        </listOfParameters>
      </kineticLaw>
    </reaction>
    <reaction metaid="COPASI69" id="vcpt2C6" name="vcpt2C6" reversible="true">
      <annotation>
        <COPASI xmlns="http://www.copasi.org/static/sbml">
          <rdf:RDF xmlns:dcterms="http://purl.org/dc/terms/" xmlns:rdf="http://www.w3.org/1999/02/22-rdf-syntax-ns#">
            <rdf:Description rdf:about="#COPASI69">
              <dcterms:created>
                <rdf:Description>
                  <dcterms:W3CDTF>2014-02-12T12:12:32Z</dcterms:W3CDTF>
                </rdf:Description>
              </dcterms:created>
            </rdf:Description>
          </rdf:RDF>
        </COPASI>
      </annotation>
      <listOfReactants>
        <speciesReference species="C6AcylCarMAT" stoichiometry="1"/>
        <speciesReference species="CoAMAT" stoichiometry="1"/>
      </listOfReactants>
      <listOfProducts>
        <speciesReference species="C6AcylCoAMAT" stoichiometry="1"/>
        <speciesReference species="CarMAT" stoichiometry="1"/>
      </listOfProducts>
      <kineticLaw>
        <math xmlns="http://www.w3.org/1998/Math/MathML">
          <apply>
            <times/>
            <ci> VMAT </ci>
            <apply>
              <ci> CPT2 </ci>
              <ci> sf </ci>
              <ci> Vcpt2 </ci>
              <ci> Kmcpt2C6AcylCarMAT </ci>
              <ci> Kmcpt2CoAMAT </ci>
              <ci> Kmcpt2C6AcylCoAMAT </ci>
              <ci> Kmcpt2CarMAT </ci>
              <ci> Keqcpt2 </ci>
              <ci> C6AcylCarMAT </ci>
              <ci> CoAMAT </ci>
              <ci> C6AcylCoAMAT </ci>
              <ci> CarMAT </ci>
              <ci> VMAT </ci>
            </apply>
          </apply>
        </math>
        <listOfParameters>
          <parameter id="sf" name="sf" value="0.1"/>
        </listOfParameters>
      </kineticLaw>
    </reaction>
    <reaction metaid="COPASI70" id="vcpt2C4" name="vcpt2C4" reversible="true">
      <annotation>
        <COPASI xmlns="http://www.copasi.org/static/sbml">
          <rdf:RDF xmlns:dcterms="http://purl.org/dc/terms/" xmlns:rdf="http://www.w3.org/1999/02/22-rdf-syntax-ns#">
            <rdf:Description rdf:about="#COPASI70">
              <dcterms:created>
                <rdf:Description>
                  <dcterms:W3CDTF>2014-02-12T12:12:24Z</dcterms:W3CDTF>
                </rdf:Description>
              </dcterms:created>
            </rdf:Description>
          </rdf:RDF>
        </COPASI>
      </annotation>
      <listOfReactants>
        <speciesReference species="C4AcylCarMAT" stoichiometry="1"/>
        <speciesReference species="CoAMAT" stoichiometry="1"/>
      </listOfReactants>
      <listOfProducts>
        <speciesReference species="C4AcylCoAMAT" stoichiometry="1"/>
        <speciesReference species="CarMAT" stoichiometry="1"/>
      </listOfProducts>
      <kineticLaw>
        <math xmlns="http://www.w3.org/1998/Math/MathML">
          <apply>
            <times/>
            <ci> VMAT </ci>
            <apply>
              <ci> CPT2 </ci>
              <ci> sf </ci>
              <ci> Vcpt2 </ci>
              <ci> Kmcpt2C4AcylCarMAT </ci>
              <ci> Kmcpt2CoAMAT </ci>
              <ci> Kmcpt2C4AcylCoAMAT </ci>
              <ci> Kmcpt2CarMAT </ci>
              <ci> Keqcpt2 </ci>
              <ci> C4AcylCarMAT </ci>
              <ci> CoAMAT </ci>
              <ci> C4AcylCoAMAT </ci>
              <ci> CarMAT </ci>
              <ci> VMAT </ci>
            </apply>
          </apply>
        </math>
        <listOfParameters>
          <parameter id="sf" name="sf" value="0.1"/>
        </listOfParameters>
      </kineticLaw>
    </reaction>
    <reaction metaid="COPASI71" id="vscadC6" name="vscadC6" reversible="true">
      <annotation>
        <COPASI xmlns="http://www.copasi.org/static/sbml">
          <rdf:RDF xmlns:dcterms="http://purl.org/dc/terms/" xmlns:rdf="http://www.w3.org/1999/02/22-rdf-syntax-ns#">
            <rdf:Description rdf:about="#COPASI71">
              <dcterms:created>
                <rdf:Description>
                  <dcterms:W3CDTF>2014-02-10T12:08:20Z</dcterms:W3CDTF>
                </rdf:Description>
              </dcterms:created>
            </rdf:Description>
          </rdf:RDF>
        </COPASI>
      </annotation>
      <listOfReactants>
        <speciesReference species="C6AcylCoAMAT" stoichiometry="1"/>
        <speciesReference species="species_1" stoichiometry="1"/>
      </listOfReactants>
      <listOfProducts>
        <speciesReference species="C6EnoylCoAMAT" stoichiometry="1"/>
        <speciesReference species="FADHMAT" stoichiometry="1"/>
      </listOfProducts>
      <kineticLaw>
        <math xmlns="http://www.w3.org/1998/Math/MathML">
          <apply>
            <times/>
            <ci> VMAT </ci>
            <apply>
              <ci> SCAD </ci>
              <ci> sf </ci>
              <ci> Vscad </ci>
              <ci> KmscadC6AcylCoAMAT </ci>
              <ci> KmscadFAD </ci>
              <ci> KmscadC6EnoylCoAMAT </ci>
              <ci> KmscadFADH </ci>
              <ci> Keqscad </ci>
              <ci> C6AcylCoAMAT </ci>
              <ci> species_1 </ci>
              <ci> C6EnoylCoAMAT </ci>
              <ci> FADHMAT </ci>
              <ci> VMAT </ci>
            </apply>
          </apply>
        </math>
        <listOfParameters>
          <parameter id="sf" name="sf" value="0.3915"/>
        </listOfParameters>
      </kineticLaw>
    </reaction>
    <reaction metaid="COPASI72" id="vscadC4" name="vscadC4" reversible="true">
      <annotation>
        <COPASI xmlns="http://www.copasi.org/static/sbml">
          <rdf:RDF xmlns:dcterms="http://purl.org/dc/terms/" xmlns:rdf="http://www.w3.org/1999/02/22-rdf-syntax-ns#">
            <rdf:Description rdf:about="#COPASI72">
              <dcterms:created>
                <rdf:Description>
                  <dcterms:W3CDTF>2014-02-12T12:00:34Z</dcterms:W3CDTF>
                </rdf:Description>
              </dcterms:created>
            </rdf:Description>
          </rdf:RDF>
        </COPASI>
      </annotation>
      <listOfReactants>
        <speciesReference species="C4AcylCoAMAT" stoichiometry="1"/>
        <speciesReference species="species_1" stoichiometry="1"/>
      </listOfReactants>
      <listOfProducts>
        <speciesReference species="C4EnoylCoAMAT" stoichiometry="1"/>
        <speciesReference species="FADHMAT" stoichiometry="1"/>
      </listOfProducts>
      <kineticLaw>
        <math xmlns="http://www.w3.org/1998/Math/MathML">
          <apply>
            <times/>
            <ci> VMAT </ci>
            <apply>
              <ci> SCAD </ci>
              <ci> sf </ci>
              <ci> Vscad </ci>
              <ci> KmscadC4AcylCoAMAT </ci>
              <ci> KmscadFAD </ci>
              <ci> KmscadC4EnoylCoAMAT </ci>
              <ci> KmscadFADH </ci>
              <ci> Keqscad </ci>
              <ci> C4AcylCoAMAT </ci>
              <ci> species_1 </ci>
              <ci> C4EnoylCoAMAT </ci>
              <ci> FADHMAT </ci>
              <ci> VMAT </ci>
            </apply>
          </apply>
        </math>
        <listOfParameters>
          <parameter id="sf" name="sf" value="0.6085"/>
        </listOfParameters>
      </kineticLaw>
    </reaction>
    <reaction metaid="COPASI73" id="vcrotC16" name="vcrotC16" reversible="true">
      <annotation>
        <COPASI xmlns="http://www.copasi.org/static/sbml">
          <rdf:RDF xmlns:dcterms="http://purl.org/dc/terms/" xmlns:rdf="http://www.w3.org/1999/02/22-rdf-syntax-ns#">
            <rdf:Description rdf:about="#COPASI73">
              <dcterms:created>
                <rdf:Description>
                  <dcterms:W3CDTF>2015-01-21T09:56:41Z</dcterms:W3CDTF>
                </rdf:Description>
              </dcterms:created>
            </rdf:Description>
          </rdf:RDF>
        </COPASI>
      </annotation>
      <listOfReactants>
        <speciesReference species="C16EnoylCoAMAT" stoichiometry="1"/>
      </listOfReactants>
      <listOfProducts>
        <speciesReference species="C16HydroxyacylCoAMAT" stoichiometry="1"/>
      </listOfProducts>
      <listOfModifiers>
        <modifierSpeciesReference species="C4AcetoacylCoAMAT"/>
      </listOfModifiers>
      <kineticLaw>
        <math xmlns="http://www.w3.org/1998/Math/MathML">
          <apply>
            <times/>
            <ci> VMAT </ci>
            <apply>
              <ci> CROT </ci>
              <ci> sf </ci>
              <ci> Vcrot </ci>
              <ci> KmcrotC16EnoylCoAMAT </ci>
              <ci> KmcrotC16HydroxyacylCoAMAT </ci>
              <ci> KicrotC4AcetoacylCoA </ci>
              <ci> Keqcrot </ci>
              <ci> C16EnoylCoAMAT </ci>
              <ci> C16HydroxyacylCoAMAT </ci>
              <ci> C4AcetoacylCoAMAT </ci>
              <ci> VMAT </ci>
            </apply>
          </apply>
        </math>
        <listOfParameters>
          <parameter id="sf" name="sf" value="0"/>
        </listOfParameters>
      </kineticLaw>
    </reaction>
    <reaction metaid="COPASI74" id="vcrotC14" name="vcrotC14" reversible="true">
      <annotation>
        <COPASI xmlns="http://www.copasi.org/static/sbml">
          <rdf:RDF xmlns:dcterms="http://purl.org/dc/terms/" xmlns:rdf="http://www.w3.org/1999/02/22-rdf-syntax-ns#">
            <rdf:Description rdf:about="#COPASI74">
              <dcterms:created>
                <rdf:Description>
                  <dcterms:W3CDTF>2014-02-11T16:06:11Z</dcterms:W3CDTF>
                </rdf:Description>
              </dcterms:created>
            </rdf:Description>
          </rdf:RDF>
        </COPASI>
      </annotation>
      <listOfReactants>
        <speciesReference species="C14EnoylCoAMAT" stoichiometry="1"/>
      </listOfReactants>
      <listOfProducts>
        <speciesReference species="C14HydroxyacylCoAMAT" stoichiometry="1"/>
      </listOfProducts>
      <listOfModifiers>
        <modifierSpeciesReference species="C4AcetoacylCoAMAT"/>
      </listOfModifiers>
      <kineticLaw>
        <math xmlns="http://www.w3.org/1998/Math/MathML">
          <apply>
            <times/>
            <ci> VMAT </ci>
            <apply>
              <ci> CROT </ci>
              <ci> sf </ci>
              <ci> Vcrot </ci>
              <ci> KmcrotC14EnoylCoAMAT </ci>
              <ci> KmcrotC14HydroxyacylCoAMAT </ci>
              <ci> KicrotC4AcetoacylCoA </ci>
              <ci> Keqcrot </ci>
              <ci> C14EnoylCoAMAT </ci>
              <ci> C14HydroxyacylCoAMAT </ci>
              <ci> C4AcetoacylCoAMAT </ci>
              <ci> VMAT </ci>
            </apply>
          </apply>
        </math>
        <listOfParameters>
          <parameter id="sf" name="sf" value="0.0092"/>
        </listOfParameters>
      </kineticLaw>
    </reaction>
    <reaction metaid="COPASI75" id="vcrotC12" name="vcrotC12" reversible="true">
      <annotation>
        <COPASI xmlns="http://www.copasi.org/static/sbml">
          <rdf:RDF xmlns:dcterms="http://purl.org/dc/terms/" xmlns:rdf="http://www.w3.org/1999/02/22-rdf-syntax-ns#">
            <rdf:Description rdf:about="#COPASI75">
              <dcterms:created>
                <rdf:Description>
                  <dcterms:W3CDTF>2015-01-21T09:56:34Z</dcterms:W3CDTF>
                </rdf:Description>
              </dcterms:created>
            </rdf:Description>
          </rdf:RDF>
        </COPASI>
      </annotation>
      <listOfReactants>
        <speciesReference species="C12EnoylCoAMAT" stoichiometry="1"/>
      </listOfReactants>
      <listOfProducts>
        <speciesReference species="C12HydroxyacylCoAMAT" stoichiometry="1"/>
      </listOfProducts>
      <listOfModifiers>
        <modifierSpeciesReference species="C4AcetoacylCoAMAT"/>
      </listOfModifiers>
      <kineticLaw>
        <math xmlns="http://www.w3.org/1998/Math/MathML">
          <apply>
            <times/>
            <ci> VMAT </ci>
            <apply>
              <ci> CROT </ci>
              <ci> sf </ci>
              <ci> Vcrot </ci>
              <ci> KmcrotC12EnoylCoAMAT </ci>
              <ci> KmcrotC12HydroxyacylCoAMAT </ci>
              <ci> KicrotC4AcetoacylCoA </ci>
              <ci> Keqcrot </ci>
              <ci> C12EnoylCoAMAT </ci>
              <ci> C12HydroxyacylCoAMAT </ci>
              <ci> C4AcetoacylCoAMAT </ci>
              <ci> VMAT </ci>
            </apply>
          </apply>
        </math>
        <listOfParameters>
          <parameter id="sf" name="sf" value="0.0212"/>
        </listOfParameters>
      </kineticLaw>
    </reaction>
    <reaction metaid="COPASI76" id="vcrotC10" name="vcrotC10" reversible="true">
      <annotation>
        <COPASI xmlns="http://www.copasi.org/static/sbml">
          <rdf:RDF xmlns:dcterms="http://purl.org/dc/terms/" xmlns:rdf="http://www.w3.org/1999/02/22-rdf-syntax-ns#">
            <rdf:Description rdf:about="#COPASI76">
              <dcterms:created>
                <rdf:Description>
                  <dcterms:W3CDTF>2015-01-21T09:39:34Z</dcterms:W3CDTF>
                </rdf:Description>
              </dcterms:created>
            </rdf:Description>
          </rdf:RDF>
        </COPASI>
      </annotation>
      <listOfReactants>
        <speciesReference species="C10EnoylCoAMAT" stoichiometry="1"/>
      </listOfReactants>
      <listOfProducts>
        <speciesReference species="C10HydroxyacylCoAMAT" stoichiometry="1"/>
      </listOfProducts>
      <listOfModifiers>
        <modifierSpeciesReference species="C4AcetoacylCoAMAT"/>
      </listOfModifiers>
      <kineticLaw>
        <math xmlns="http://www.w3.org/1998/Math/MathML">
          <apply>
            <times/>
            <ci> VMAT </ci>
            <apply>
              <ci> CROT </ci>
              <ci> sf </ci>
              <ci> Vcrot </ci>
              <ci> KmcrotC10EnoylCoAMAT </ci>
              <ci> KmcrotC10HydroxyacylCoAMAT </ci>
              <ci> KicrotC4AcetoacylCoA </ci>
              <ci> Keqcrot </ci>
              <ci> C10EnoylCoAMAT </ci>
              <ci> C10HydroxyacylCoAMAT </ci>
              <ci> C4AcetoacylCoAMAT </ci>
              <ci> VMAT </ci>
            </apply>
          </apply>
        </math>
        <listOfParameters>
          <parameter id="sf" name="sf" value="0.0251"/>
        </listOfParameters>
      </kineticLaw>
    </reaction>
    <reaction metaid="COPASI77" id="vcrotC8" name="vcrotC8" reversible="true">
      <annotation>
        <COPASI xmlns="http://www.copasi.org/static/sbml">
          <rdf:RDF xmlns:dcterms="http://purl.org/dc/terms/" xmlns:rdf="http://www.w3.org/1999/02/22-rdf-syntax-ns#">
            <rdf:Description rdf:about="#COPASI77">
              <dcterms:created>
                <rdf:Description>
                  <dcterms:W3CDTF>2015-01-21T09:56:28Z</dcterms:W3CDTF>
                </rdf:Description>
              </dcterms:created>
            </rdf:Description>
          </rdf:RDF>
        </COPASI>
      </annotation>
      <listOfReactants>
        <speciesReference species="C8EnoylCoAMAT" stoichiometry="1"/>
      </listOfReactants>
      <listOfProducts>
        <speciesReference species="C8HydroxyacylCoAMAT" stoichiometry="1"/>
      </listOfProducts>
      <listOfModifiers>
        <modifierSpeciesReference species="C4AcetoacylCoAMAT"/>
      </listOfModifiers>
      <kineticLaw>
        <math xmlns="http://www.w3.org/1998/Math/MathML">
          <apply>
            <times/>
            <ci> VMAT </ci>
            <apply>
              <ci> CROT </ci>
              <ci> sf </ci>
              <ci> Vcrot </ci>
              <ci> KmcrotC8EnoylCoAMAT </ci>
              <ci> KmcrotC8HydroxyacylCoAMAT </ci>
              <ci> KicrotC4AcetoacylCoA </ci>
              <ci> Keqcrot </ci>
              <ci> C8EnoylCoAMAT </ci>
              <ci> C8HydroxyacylCoAMAT </ci>
              <ci> C4AcetoacylCoAMAT </ci>
              <ci> VMAT </ci>
            </apply>
          </apply>
        </math>
        <listOfParameters>
          <parameter id="sf" name="sf" value="0.0443"/>
        </listOfParameters>
      </kineticLaw>
    </reaction>
    <reaction metaid="COPASI78" id="vcrotC6" name="vcrotC6" reversible="true">
      <annotation>
        <COPASI xmlns="http://www.copasi.org/static/sbml">
          <rdf:RDF xmlns:dcterms="http://purl.org/dc/terms/" xmlns:rdf="http://www.w3.org/1999/02/22-rdf-syntax-ns#">
            <rdf:Description rdf:about="#COPASI78">
              <dcterms:created>
                <rdf:Description>
                  <dcterms:W3CDTF>2015-01-21T09:56:51Z</dcterms:W3CDTF>
                </rdf:Description>
              </dcterms:created>
            </rdf:Description>
          </rdf:RDF>
        </COPASI>
      </annotation>
      <listOfReactants>
        <speciesReference species="C6EnoylCoAMAT" stoichiometry="1"/>
      </listOfReactants>
      <listOfProducts>
        <speciesReference species="C6HydroxyacylCoAMAT" stoichiometry="1"/>
      </listOfProducts>
      <listOfModifiers>
        <modifierSpeciesReference species="C4AcetoacylCoAMAT"/>
      </listOfModifiers>
      <kineticLaw>
        <math xmlns="http://www.w3.org/1998/Math/MathML">
          <apply>
            <times/>
            <ci> VMAT </ci>
            <apply>
              <ci> CROT </ci>
              <ci> sf </ci>
              <ci> Vcrot </ci>
              <ci> KmcrotC6EnoylCoAMAT </ci>
              <ci> KmcrotC6HydroxyacylCoAMAT </ci>
              <ci> KicrotC4AcetoacylCoA </ci>
              <ci> Keqcrot </ci>
              <ci> C6EnoylCoAMAT </ci>
              <ci> C6HydroxyacylCoAMAT </ci>
              <ci> C4AcetoacylCoAMAT </ci>
              <ci> VMAT </ci>
            </apply>
          </apply>
        </math>
        <listOfParameters>
          <parameter id="sf" name="sf" value="0.4501"/>
        </listOfParameters>
      </kineticLaw>
    </reaction>
    <reaction metaid="COPASI79" id="vcrotC4" name="vcrotC4" reversible="true">
      <annotation>
        <COPASI xmlns="http://www.copasi.org/static/sbml">
          <rdf:RDF xmlns:dcterms="http://purl.org/dc/terms/" xmlns:rdf="http://www.w3.org/1999/02/22-rdf-syntax-ns#">
            <rdf:Description rdf:about="#COPASI79">
              <dcterms:created>
                <rdf:Description>
                  <dcterms:W3CDTF>2015-01-21T09:56:46Z</dcterms:W3CDTF>
                </rdf:Description>
              </dcterms:created>
            </rdf:Description>
          </rdf:RDF>
        </COPASI>
      </annotation>
      <listOfReactants>
        <speciesReference species="C4EnoylCoAMAT" stoichiometry="1"/>
      </listOfReactants>
      <listOfProducts>
        <speciesReference species="C4HydroxyacylCoAMAT" stoichiometry="1"/>
      </listOfProducts>
      <listOfModifiers>
        <modifierSpeciesReference species="C4AcetoacylCoAMAT"/>
      </listOfModifiers>
      <kineticLaw>
        <math xmlns="http://www.w3.org/1998/Math/MathML">
          <apply>
            <times/>
            <ci> VMAT </ci>
            <apply>
              <ci> CROT </ci>
              <ci> sf </ci>
              <ci> Vcrot </ci>
              <ci> KmcrotC4EnoylCoAMAT </ci>
              <ci> KmcrotC4HydroxyacylCoAMAT </ci>
              <ci> KicrotC4AcetoacylCoA </ci>
              <ci> Keqcrot </ci>
              <ci> C4EnoylCoAMAT </ci>
              <ci> C4HydroxyacylCoAMAT </ci>
              <ci> C4AcetoacylCoAMAT </ci>
              <ci> VMAT </ci>
            </apply>
          </apply>
        </math>
        <listOfParameters>
          <parameter id="sf" name="sf" value="0.4501"/>
        </listOfParameters>
      </kineticLaw>
    </reaction>
    <reaction metaid="COPASI80" id="vmschadC16" name="vmschadC16" reversible="true">
      <annotation>
        <COPASI xmlns="http://www.copasi.org/static/sbml">
          <rdf:RDF xmlns:dcterms="http://purl.org/dc/terms/" xmlns:rdf="http://www.w3.org/1999/02/22-rdf-syntax-ns#">
            <rdf:Description rdf:about="#COPASI80">
              <dcterms:created>
                <rdf:Description>
                  <dcterms:W3CDTF>2015-01-21T15:38:52Z</dcterms:W3CDTF>
                </rdf:Description>
              </dcterms:created>
            </rdf:Description>
          </rdf:RDF>
        </COPASI>
      </annotation>
      <listOfReactants>
        <speciesReference species="C16HydroxyacylCoAMAT" stoichiometry="1"/>
        <speciesReference species="species_2" stoichiometry="1"/>
      </listOfReactants>
      <listOfProducts>
        <speciesReference species="C16KetoacylCoAMAT" stoichiometry="1"/>
        <speciesReference species="NADHMAT" stoichiometry="1"/>
      </listOfProducts>
      <kineticLaw>
        <math xmlns="http://www.w3.org/1998/Math/MathML">
          <apply>
            <times/>
            <ci> VMAT </ci>
            <apply>
              <ci> MSCHAD </ci>
              <ci> sf </ci>
              <ci> Vmschad </ci>
              <ci> KmmschadC16HydroxyacylCoAMAT </ci>
              <ci> KmmschadNADMAT </ci>
              <ci> KmmschadC16KetoacylCoAMAT </ci>
              <ci> KmmschadNADHMAT </ci>
              <ci> Keqmschad </ci>
              <ci> C16HydroxyacylCoAMAT </ci>
              <ci> species_2 </ci>
              <ci> C16KetoacylCoAMAT </ci>
              <ci> NADHMAT </ci>
              <ci> VMAT </ci>
            </apply>
          </apply>
        </math>
        <listOfParameters>
          <parameter id="sf" name="sf" value="0"/>
        </listOfParameters>
      </kineticLaw>
    </reaction>
    <reaction metaid="COPASI81" id="vmschadC14" name="vmschadC14" reversible="true">
      <annotation>
        <COPASI xmlns="http://www.copasi.org/static/sbml">
          <rdf:RDF xmlns:dcterms="http://purl.org/dc/terms/" xmlns:rdf="http://www.w3.org/1999/02/22-rdf-syntax-ns#">
            <rdf:Description rdf:about="#COPASI81">
              <dcterms:created>
                <rdf:Description>
                  <dcterms:W3CDTF>2015-01-21T15:38:47Z</dcterms:W3CDTF>
                </rdf:Description>
              </dcterms:created>
            </rdf:Description>
          </rdf:RDF>
        </COPASI>
      </annotation>
      <listOfReactants>
        <speciesReference species="C14HydroxyacylCoAMAT" stoichiometry="1"/>
        <speciesReference species="species_2" stoichiometry="1"/>
      </listOfReactants>
      <listOfProducts>
        <speciesReference species="C14KetoacylCoAMAT" stoichiometry="1"/>
        <speciesReference species="NADHMAT" stoichiometry="1"/>
      </listOfProducts>
      <kineticLaw>
        <math xmlns="http://www.w3.org/1998/Math/MathML">
          <apply>
            <times/>
            <ci> VMAT </ci>
            <apply>
              <ci> MSCHAD </ci>
              <ci> sf </ci>
              <ci> Vmschad </ci>
              <ci> KmmschadC14HydroxyacylCoAMAT </ci>
              <ci> KmmschadNADMAT </ci>
              <ci> KmmschadC14KetoacylCoAMAT </ci>
              <ci> KmmschadNADHMAT </ci>
              <ci> Keqmschad </ci>
              <ci> C14HydroxyacylCoAMAT </ci>
              <ci> species_2 </ci>
              <ci> C14KetoacylCoAMAT </ci>
              <ci> NADHMAT </ci>
              <ci> VMAT </ci>
            </apply>
          </apply>
        </math>
        <listOfParameters>
          <parameter id="sf" name="sf" value="0.0092"/>
        </listOfParameters>
      </kineticLaw>
    </reaction>
    <reaction metaid="COPASI82" id="vmschadC12" name="vmschadC12" reversible="true">
      <annotation>
        <COPASI xmlns="http://www.copasi.org/static/sbml">
          <rdf:RDF xmlns:dcterms="http://purl.org/dc/terms/" xmlns:rdf="http://www.w3.org/1999/02/22-rdf-syntax-ns#">
            <rdf:Description rdf:about="#COPASI82">
              <dcterms:created>
                <rdf:Description>
                  <dcterms:W3CDTF>2015-01-21T15:38:42Z</dcterms:W3CDTF>
                </rdf:Description>
              </dcterms:created>
            </rdf:Description>
          </rdf:RDF>
        </COPASI>
      </annotation>
      <listOfReactants>
        <speciesReference species="C12HydroxyacylCoAMAT" stoichiometry="1"/>
        <speciesReference species="species_2" stoichiometry="1"/>
      </listOfReactants>
      <listOfProducts>
        <speciesReference species="C12KetoacylCoAMAT" stoichiometry="1"/>
        <speciesReference species="NADHMAT" stoichiometry="1"/>
      </listOfProducts>
      <kineticLaw>
        <math xmlns="http://www.w3.org/1998/Math/MathML">
          <apply>
            <times/>
            <ci> VMAT </ci>
            <apply>
              <ci> MSCHAD </ci>
              <ci> sf </ci>
              <ci> Vmschad </ci>
              <ci> KmmschadC12HydroxyacylCoAMAT </ci>
              <ci> KmmschadNADMAT </ci>
              <ci> KmmschadC12KetoacylCoAMAT </ci>
              <ci> KmmschadNADHMAT </ci>
              <ci> Keqmschad </ci>
              <ci> C12HydroxyacylCoAMAT </ci>
              <ci> species_2 </ci>
              <ci> C12KetoacylCoAMAT </ci>
              <ci> NADHMAT </ci>
              <ci> VMAT </ci>
            </apply>
          </apply>
        </math>
        <listOfParameters>
          <parameter id="sf" name="sf" value="0.0212"/>
        </listOfParameters>
      </kineticLaw>
    </reaction>
    <reaction metaid="COPASI83" id="vmschadC10" name="vmschadC10" reversible="true">
      <annotation>
        <COPASI xmlns="http://www.copasi.org/static/sbml">
          <rdf:RDF xmlns:dcterms="http://purl.org/dc/terms/" xmlns:rdf="http://www.w3.org/1999/02/22-rdf-syntax-ns#">
            <rdf:Description rdf:about="#COPASI83">
              <dcterms:created>
                <rdf:Description>
                  <dcterms:W3CDTF>2014-02-11T14:20:32Z</dcterms:W3CDTF>
                </rdf:Description>
              </dcterms:created>
            </rdf:Description>
          </rdf:RDF>
        </COPASI>
      </annotation>
      <listOfReactants>
        <speciesReference species="C10HydroxyacylCoAMAT" stoichiometry="1"/>
        <speciesReference species="species_2" stoichiometry="1"/>
      </listOfReactants>
      <listOfProducts>
        <speciesReference species="C10KetoacylCoAMAT" stoichiometry="1"/>
        <speciesReference species="NADHMAT" stoichiometry="1"/>
      </listOfProducts>
      <kineticLaw>
        <math xmlns="http://www.w3.org/1998/Math/MathML">
          <apply>
            <times/>
            <ci> VMAT </ci>
            <apply>
              <ci> MSCHAD </ci>
              <ci> sf </ci>
              <ci> Vmschad </ci>
              <ci> KmmschadC10HydroxyacylCoAMAT </ci>
              <ci> KmmschadNADMAT </ci>
              <ci> KmmschadC10KetoacylCoAMAT </ci>
              <ci> KmmschadNADHMAT </ci>
              <ci> Keqmschad </ci>
              <ci> C10HydroxyacylCoAMAT </ci>
              <ci> species_2 </ci>
              <ci> C10KetoacylCoAMAT </ci>
              <ci> NADHMAT </ci>
              <ci> VMAT </ci>
            </apply>
          </apply>
        </math>
        <listOfParameters>
          <parameter id="sf" name="sf" value="0.0251"/>
        </listOfParameters>
      </kineticLaw>
    </reaction>
    <reaction metaid="COPASI84" id="vmschadC8" name="vmschadC8" reversible="true">
      <annotation>
        <COPASI xmlns="http://www.copasi.org/static/sbml">
          <rdf:RDF xmlns:dcterms="http://purl.org/dc/terms/" xmlns:rdf="http://www.w3.org/1999/02/22-rdf-syntax-ns#">
            <rdf:Description rdf:about="#COPASI84">
              <dcterms:created>
                <rdf:Description>
                  <dcterms:W3CDTF>2015-01-21T15:39:04Z</dcterms:W3CDTF>
                </rdf:Description>
              </dcterms:created>
            </rdf:Description>
          </rdf:RDF>
        </COPASI>
      </annotation>
      <listOfReactants>
        <speciesReference species="C8HydroxyacylCoAMAT" stoichiometry="1"/>
        <speciesReference species="species_2" stoichiometry="1"/>
      </listOfReactants>
      <listOfProducts>
        <speciesReference species="C8KetoacylCoAMAT" stoichiometry="1"/>
        <speciesReference species="NADHMAT" stoichiometry="1"/>
      </listOfProducts>
      <kineticLaw>
        <math xmlns="http://www.w3.org/1998/Math/MathML">
          <apply>
            <times/>
            <ci> VMAT </ci>
            <apply>
              <ci> MSCHAD </ci>
              <ci> sf </ci>
              <ci> Vmschad </ci>
              <ci> KmmschadC8HydroxyacylCoAMAT </ci>
              <ci> KmmschadNADMAT </ci>
              <ci> KmmschadC8KetoacylCoAMAT </ci>
              <ci> KmmschadNADHMAT </ci>
              <ci> Keqmschad </ci>
              <ci> C8HydroxyacylCoAMAT </ci>
              <ci> species_2 </ci>
              <ci> C8KetoacylCoAMAT </ci>
              <ci> NADHMAT </ci>
              <ci> VMAT </ci>
            </apply>
          </apply>
        </math>
        <listOfParameters>
          <parameter id="sf" name="sf" value="0.0443"/>
        </listOfParameters>
      </kineticLaw>
    </reaction>
    <reaction metaid="COPASI85" id="vmschadC6" name="vmschadC6" reversible="true">
      <annotation>
        <COPASI xmlns="http://www.copasi.org/static/sbml">
          <rdf:RDF xmlns:dcterms="http://purl.org/dc/terms/" xmlns:rdf="http://www.w3.org/1999/02/22-rdf-syntax-ns#">
            <rdf:Description rdf:about="#COPASI85">
              <dcterms:created>
                <rdf:Description>
                  <dcterms:W3CDTF>2015-01-21T15:39:00Z</dcterms:W3CDTF>
                </rdf:Description>
              </dcterms:created>
            </rdf:Description>
          </rdf:RDF>
        </COPASI>
      </annotation>
      <listOfReactants>
        <speciesReference species="C6HydroxyacylCoAMAT" stoichiometry="1"/>
        <speciesReference species="species_2" stoichiometry="1"/>
      </listOfReactants>
      <listOfProducts>
        <speciesReference species="C6KetoacylCoAMAT" stoichiometry="1"/>
        <speciesReference species="NADHMAT" stoichiometry="1"/>
      </listOfProducts>
      <kineticLaw>
        <math xmlns="http://www.w3.org/1998/Math/MathML">
          <apply>
            <times/>
            <ci> VMAT </ci>
            <apply>
              <ci> MSCHAD </ci>
              <ci> sf </ci>
              <ci> Vmschad </ci>
              <ci> KmmschadC6HydroxyacylCoAMAT </ci>
              <ci> KmmschadNADMAT </ci>
              <ci> KmmschadC6KetoacylCoAMAT </ci>
              <ci> KmmschadNADHMAT </ci>
              <ci> Keqmschad </ci>
              <ci> C6HydroxyacylCoAMAT </ci>
              <ci> species_2 </ci>
              <ci> C6KetoacylCoAMAT </ci>
              <ci> NADHMAT </ci>
              <ci> VMAT </ci>
            </apply>
          </apply>
        </math>
        <listOfParameters>
          <parameter id="sf" name="sf" value="0.4501"/>
        </listOfParameters>
      </kineticLaw>
    </reaction>
    <reaction metaid="COPASI86" id="vmschadC4" name="vmschadC4" reversible="true">
      <annotation>
        <COPASI xmlns="http://www.copasi.org/static/sbml">
          <rdf:RDF xmlns:dcterms="http://purl.org/dc/terms/" xmlns:rdf="http://www.w3.org/1999/02/22-rdf-syntax-ns#">
            <rdf:Description rdf:about="#COPASI86">
              <dcterms:created>
                <rdf:Description>
                  <dcterms:W3CDTF>2015-01-21T15:38:55Z</dcterms:W3CDTF>
                </rdf:Description>
              </dcterms:created>
            </rdf:Description>
          </rdf:RDF>
        </COPASI>
      </annotation>
      <listOfReactants>
        <speciesReference species="C4HydroxyacylCoAMAT" stoichiometry="1"/>
        <speciesReference species="species_2" stoichiometry="1"/>
      </listOfReactants>
      <listOfProducts>
        <speciesReference species="C4AcetoacylCoAMAT" stoichiometry="1"/>
        <speciesReference species="NADHMAT" stoichiometry="1"/>
      </listOfProducts>
      <kineticLaw>
        <math xmlns="http://www.w3.org/1998/Math/MathML">
          <apply>
            <times/>
            <ci> VMAT </ci>
            <apply>
              <ci> MSCHAD </ci>
              <ci> sf </ci>
              <ci> Vmschad </ci>
              <ci> KmmschadC4HydroxyacylCoAMAT </ci>
              <ci> KmmschadNADMAT </ci>
              <ci> KmmschadC4AcetoacylCoAMAT </ci>
              <ci> KmmschadNADHMAT </ci>
              <ci> Keqmschad </ci>
              <ci> C4HydroxyacylCoAMAT </ci>
              <ci> species_2 </ci>
              <ci> C4AcetoacylCoAMAT </ci>
              <ci> NADHMAT </ci>
              <ci> VMAT </ci>
            </apply>
          </apply>
        </math>
        <listOfParameters>
          <parameter id="sf" name="sf" value="0.4501"/>
        </listOfParameters>
      </kineticLaw>
    </reaction>
    <reaction metaid="COPASI87" id="vmckatC16" name="vmckatC16" reversible="true">
      <annotation>
        <COPASI xmlns="http://www.copasi.org/static/sbml">
          <rdf:RDF xmlns:dcterms="http://purl.org/dc/terms/" xmlns:rdf="http://www.w3.org/1999/02/22-rdf-syntax-ns#">
            <rdf:Description rdf:about="#COPASI87">
              <dcterms:created>
                <rdf:Description>
                  <dcterms:W3CDTF>2015-01-21T10:32:53Z</dcterms:W3CDTF>
                </rdf:Description>
              </dcterms:created>
            </rdf:Description>
          </rdf:RDF>
        </COPASI>
      </annotation>
      <listOfReactants>
        <speciesReference species="C16KetoacylCoAMAT" stoichiometry="1"/>
        <speciesReference species="CoAMAT" stoichiometry="1"/>
      </listOfReactants>
      <listOfProducts>
        <speciesReference species="C14AcylCoAMAT" stoichiometry="1"/>
        <speciesReference species="AcetylCoAMAT" stoichiometry="1"/>
      </listOfProducts>
      <kineticLaw>
        <math xmlns="http://www.w3.org/1998/Math/MathML">
          <apply>
            <times/>
            <ci> VMAT </ci>
            <apply>
              <ci> MCKATA </ci>
              <ci> sf </ci>
              <ci> Vmckat </ci>
              <ci> KmmckatC16KetoacylCoAMAT </ci>
              <ci> KmmckatCoAMAT </ci>
              <ci> KmmckatC14AcylCoAMAT </ci>
              <ci> KmmckatAcetylCoAMAT </ci>
              <ci> Keqmckat </ci>
              <ci> C16KetoacylCoAMAT </ci>
              <ci> CoAMAT </ci>
              <ci> C14AcylCoAMAT </ci>
              <ci> AcetylCoAMAT </ci>
              <ci> VMAT </ci>
            </apply>
          </apply>
        </math>
        <listOfParameters>
          <parameter id="sf" name="sf" value="0"/>
        </listOfParameters>
      </kineticLaw>
    </reaction>
    <reaction metaid="COPASI88" id="vmckatC14" name="vmckatC14" reversible="true">
      <annotation>
        <COPASI xmlns="http://www.copasi.org/static/sbml">
          <rdf:RDF xmlns:dcterms="http://purl.org/dc/terms/" xmlns:rdf="http://www.w3.org/1999/02/22-rdf-syntax-ns#">
            <rdf:Description rdf:about="#COPASI88">
              <dcterms:created>
                <rdf:Description>
                  <dcterms:W3CDTF>2015-01-21T10:32:48Z</dcterms:W3CDTF>
                </rdf:Description>
              </dcterms:created>
            </rdf:Description>
          </rdf:RDF>
        </COPASI>
      </annotation>
      <listOfReactants>
        <speciesReference species="C14KetoacylCoAMAT" stoichiometry="1"/>
        <speciesReference species="CoAMAT" stoichiometry="1"/>
      </listOfReactants>
      <listOfProducts>
        <speciesReference species="C12AcylCoAMAT" stoichiometry="1"/>
        <speciesReference species="AcetylCoAMAT" stoichiometry="1"/>
      </listOfProducts>
      <kineticLaw>
        <math xmlns="http://www.w3.org/1998/Math/MathML">
          <apply>
            <times/>
            <ci> VMAT </ci>
            <apply>
              <ci> MCKATA </ci>
              <ci> sf </ci>
              <ci> Vmckat </ci>
              <ci> KmmckatC14KetoacylCoAMAT </ci>
              <ci> KmmckatCoAMAT </ci>
              <ci> KmmckatC12AcylCoAMAT </ci>
              <ci> KmmckatAcetylCoAMAT </ci>
              <ci> Keqmckat </ci>
              <ci> C14KetoacylCoAMAT </ci>
              <ci> CoAMAT </ci>
              <ci> C12AcylCoAMAT </ci>
              <ci> AcetylCoAMAT </ci>
              <ci> VMAT </ci>
            </apply>
          </apply>
        </math>
        <listOfParameters>
          <parameter id="sf" name="sf" value="0.0092"/>
        </listOfParameters>
      </kineticLaw>
    </reaction>
    <reaction metaid="COPASI89" id="vmckatC12" name="vmckatC12" reversible="true">
      <annotation>
        <COPASI xmlns="http://www.copasi.org/static/sbml">
          <rdf:RDF xmlns:dcterms="http://purl.org/dc/terms/" xmlns:rdf="http://www.w3.org/1999/02/22-rdf-syntax-ns#">
            <rdf:Description rdf:about="#COPASI89">
              <dcterms:created>
                <rdf:Description>
                  <dcterms:W3CDTF>2015-01-21T10:32:44Z</dcterms:W3CDTF>
                </rdf:Description>
              </dcterms:created>
            </rdf:Description>
          </rdf:RDF>
        </COPASI>
      </annotation>
      <listOfReactants>
        <speciesReference species="C12KetoacylCoAMAT" stoichiometry="1"/>
        <speciesReference species="CoAMAT" stoichiometry="1"/>
      </listOfReactants>
      <listOfProducts>
        <speciesReference species="C10AcylCoAMAT" stoichiometry="1"/>
        <speciesReference species="AcetylCoAMAT" stoichiometry="1"/>
      </listOfProducts>
      <kineticLaw>
        <math xmlns="http://www.w3.org/1998/Math/MathML">
          <apply>
            <times/>
            <ci> VMAT </ci>
            <apply>
              <ci> MCKATA </ci>
              <ci> sf </ci>
              <ci> Vmckat </ci>
              <ci> KmmckatC12KetoacylCoAMAT </ci>
              <ci> KmmckatCoAMAT </ci>
              <ci> KmmckatC10AcylCoAMAT </ci>
              <ci> KmmckatAcetylCoAMAT </ci>
              <ci> Keqmckat </ci>
              <ci> C12KetoacylCoAMAT </ci>
              <ci> CoAMAT </ci>
              <ci> C10AcylCoAMAT </ci>
              <ci> AcetylCoAMAT </ci>
              <ci> VMAT </ci>
            </apply>
          </apply>
        </math>
        <listOfParameters>
          <parameter id="sf" name="sf" value="0.0212"/>
        </listOfParameters>
      </kineticLaw>
    </reaction>
    <reaction metaid="COPASI90" id="vmckatC10" name="vmckatC10" reversible="true">
      <annotation>
        <COPASI xmlns="http://www.copasi.org/static/sbml">
          <rdf:RDF xmlns:dcterms="http://purl.org/dc/terms/" xmlns:rdf="http://www.w3.org/1999/02/22-rdf-syntax-ns#">
            <rdf:Description rdf:about="#COPASI90">
              <dcterms:created>
                <rdf:Description>
                  <dcterms:W3CDTF>2014-02-10T10:20:30Z</dcterms:W3CDTF>
                </rdf:Description>
              </dcterms:created>
            </rdf:Description>
          </rdf:RDF>
        </COPASI>
      </annotation>
      <listOfReactants>
        <speciesReference species="C10KetoacylCoAMAT" stoichiometry="1"/>
        <speciesReference species="CoAMAT" stoichiometry="1"/>
      </listOfReactants>
      <listOfProducts>
        <speciesReference species="C8AcylCoAMAT" stoichiometry="1"/>
        <speciesReference species="AcetylCoAMAT" stoichiometry="1"/>
      </listOfProducts>
      <kineticLaw>
        <math xmlns="http://www.w3.org/1998/Math/MathML">
          <apply>
            <times/>
            <ci> VMAT </ci>
            <apply>
              <ci> MCKATA </ci>
              <ci> sf </ci>
              <ci> Vmckat </ci>
              <ci> KmmckatC10KetoacylCoAMAT </ci>
              <ci> KmmckatCoAMAT </ci>
              <ci> KmmckatC8AcylCoAMAT </ci>
              <ci> KmmckatAcetylCoAMAT </ci>
              <ci> KmmckatCoAMAT </ci>
              <ci> C10KetoacylCoAMAT </ci>
              <ci> CoAMAT </ci>
              <ci> C8AcylCoAMAT </ci>
              <ci> AcetylCoAMAT </ci>
              <ci> VMAT </ci>
            </apply>
          </apply>
        </math>
        <listOfParameters>
          <parameter id="sf" name="sf" value="0.0251"/>
        </listOfParameters>
      </kineticLaw>
    </reaction>
    <reaction metaid="COPASI91" id="vmckatC8" name="vmckatC8" reversible="true">
      <annotation>
        <COPASI xmlns="http://www.copasi.org/static/sbml">
          <rdf:RDF xmlns:dcterms="http://purl.org/dc/terms/" xmlns:rdf="http://www.w3.org/1999/02/22-rdf-syntax-ns#">
            <rdf:Description rdf:about="#COPASI91">
              <dcterms:created>
                <rdf:Description>
                  <dcterms:W3CDTF>2015-01-21T10:33:07Z</dcterms:W3CDTF>
                </rdf:Description>
              </dcterms:created>
            </rdf:Description>
          </rdf:RDF>
        </COPASI>
      </annotation>
      <listOfReactants>
        <speciesReference species="C8KetoacylCoAMAT" stoichiometry="1"/>
        <speciesReference species="CoAMAT" stoichiometry="1"/>
      </listOfReactants>
      <listOfProducts>
        <speciesReference species="C6AcylCoAMAT" stoichiometry="1"/>
        <speciesReference species="AcetylCoAMAT" stoichiometry="1"/>
      </listOfProducts>
      <kineticLaw>
        <math xmlns="http://www.w3.org/1998/Math/MathML">
          <apply>
            <times/>
            <ci> VMAT </ci>
            <apply>
              <ci> MCKATA </ci>
              <ci> sf </ci>
              <ci> Vmckat </ci>
              <ci> KmmckatC8KetoacylCoAMAT </ci>
              <ci> KmmckatCoAMAT </ci>
              <ci> KmmckatC6AcylCoAMAT </ci>
              <ci> KmmckatAcetylCoAMAT </ci>
              <ci> Keqmckat </ci>
              <ci> C8KetoacylCoAMAT </ci>
              <ci> CoAMAT </ci>
              <ci> C6AcylCoAMAT </ci>
              <ci> AcetylCoAMAT </ci>
              <ci> VMAT </ci>
            </apply>
          </apply>
        </math>
        <listOfParameters>
          <parameter id="sf" name="sf" value="0.0443"/>
        </listOfParameters>
      </kineticLaw>
    </reaction>
    <reaction metaid="COPASI92" id="vmckatC6" name="vmckatC6" reversible="true">
      <annotation>
        <COPASI xmlns="http://www.copasi.org/static/sbml">
          <rdf:RDF xmlns:dcterms="http://purl.org/dc/terms/" xmlns:rdf="http://www.w3.org/1999/02/22-rdf-syntax-ns#">
            <rdf:Description rdf:about="#COPASI92">
              <dcterms:created>
                <rdf:Description>
                  <dcterms:W3CDTF>2015-01-21T10:33:03Z</dcterms:W3CDTF>
                </rdf:Description>
              </dcterms:created>
            </rdf:Description>
          </rdf:RDF>
        </COPASI>
      </annotation>
      <listOfReactants>
        <speciesReference species="C6KetoacylCoAMAT" stoichiometry="1"/>
        <speciesReference species="CoAMAT" stoichiometry="1"/>
      </listOfReactants>
      <listOfProducts>
        <speciesReference species="C4AcylCoAMAT" stoichiometry="1"/>
        <speciesReference species="AcetylCoAMAT" stoichiometry="1"/>
      </listOfProducts>
      <kineticLaw>
        <math xmlns="http://www.w3.org/1998/Math/MathML">
          <apply>
            <times/>
            <ci> VMAT </ci>
            <apply>
              <ci> MCKATA </ci>
              <ci> sf </ci>
              <ci> Vmckat </ci>
              <ci> KmmckatC6KetoacylCoAMAT </ci>
              <ci> KmmckatCoAMAT </ci>
              <ci> KmmckatC4AcylCoAMAT </ci>
              <ci> KmmckatAcetylCoAMAT </ci>
              <ci> Keqmckat </ci>
              <ci> C6KetoacylCoAMAT </ci>
              <ci> CoAMAT </ci>
              <ci> C4AcylCoAMAT </ci>
              <ci> AcetylCoAMAT </ci>
              <ci> VMAT </ci>
            </apply>
          </apply>
        </math>
        <listOfParameters>
          <parameter id="sf" name="sf" value="0.4501"/>
        </listOfParameters>
      </kineticLaw>
    </reaction>
    <reaction metaid="COPASI93" id="vmckatC4" name="vmckatC4" reversible="true">
      <annotation>
        <COPASI xmlns="http://www.copasi.org/static/sbml">
          <rdf:RDF xmlns:dcterms="http://purl.org/dc/terms/" xmlns:rdf="http://www.w3.org/1999/02/22-rdf-syntax-ns#">
            <rdf:Description rdf:about="#COPASI93">
              <dcterms:created>
                <rdf:Description>
                  <dcterms:W3CDTF>2015-01-21T10:32:58Z</dcterms:W3CDTF>
                </rdf:Description>
              </dcterms:created>
            </rdf:Description>
          </rdf:RDF>
        </COPASI>
      </annotation>
      <listOfReactants>
        <speciesReference species="C4AcetoacylCoAMAT" stoichiometry="1"/>
        <speciesReference species="CoAMAT" stoichiometry="1"/>
      </listOfReactants>
      <listOfProducts>
        <speciesReference species="AcetylCoAMAT" stoichiometry="2"/>
      </listOfProducts>
      <kineticLaw>
        <math xmlns="http://www.w3.org/1998/Math/MathML">
          <apply>
            <times/>
            <ci> VMAT </ci>
            <apply>
              <ci> MCKATA </ci>
              <ci> sf </ci>
              <ci> Vmckat </ci>
              <ci> KmmckatC4AcetoacylCoAMAT </ci>
              <ci> KmmckatCoAMAT </ci>
              <ci> KmmckatAcetylCoAMAT </ci>
              <ci> KmmckatAcetylCoAMAT </ci>
              <ci> Keqmckat </ci>
              <ci> C4AcetoacylCoAMAT </ci>
              <ci> CoAMAT </ci>
              <ci> AcetylCoAMAT </ci>
              <ci> AcetylCoAMAT </ci>
              <ci> VMAT </ci>
            </apply>
          </apply>
        </math>
        <listOfParameters>
          <parameter id="sf" name="sf" value="0.4501"/>
        </listOfParameters>
      </kineticLaw>
    </reaction>
    <reaction metaid="COPASI94" id="vmtpC16" name="vmtpC16" reversible="true">
      <annotation>
        <COPASI xmlns="http://www.copasi.org/static/sbml">
          <rdf:RDF xmlns:dcterms="http://purl.org/dc/terms/" xmlns:rdf="http://www.w3.org/1999/02/22-rdf-syntax-ns#">
            <rdf:Description rdf:about="#COPASI94">
              <dcterms:created>
                <rdf:Description>
                  <dcterms:W3CDTF>2015-01-21T15:53:45Z</dcterms:W3CDTF>
                </rdf:Description>
              </dcterms:created>
            </rdf:Description>
          </rdf:RDF>
        </COPASI>
      </annotation>
      <listOfReactants>
        <speciesReference species="C16EnoylCoAMAT" stoichiometry="1"/>
        <speciesReference species="CoAMAT" stoichiometry="1"/>
        <speciesReference species="species_2" stoichiometry="1"/>
      </listOfReactants>
      <listOfProducts>
        <speciesReference species="C14AcylCoAMAT" stoichiometry="1"/>
        <speciesReference species="AcetylCoAMAT" stoichiometry="1"/>
        <speciesReference species="NADHMAT" stoichiometry="1"/>
      </listOfProducts>
      <listOfModifiers>
        <modifierSpeciesReference species="C4AcetoacylCoAMAT"/>
      </listOfModifiers>
      <kineticLaw>
        <math xmlns="http://www.w3.org/1998/Math/MathML">
          <apply>
            <times/>
            <ci> VMAT </ci>
            <apply>
              <ci> MTP </ci>
              <ci> sf </ci>
              <ci> Vmtp </ci>
              <ci> KmmtpC16EnoylCoAMAT </ci>
              <ci> KmmtpCoAMAT </ci>
              <ci> KmmtpNADMAT </ci>
              <ci> KmmtpC14AcylCoAMAT </ci>
              <ci> KmmtpAcetylCoAMAT </ci>
              <ci> KmmtpNADHMAT </ci>
              <ci> KicrotC4AcetoacylCoA </ci>
              <ci> Keqmtp </ci>
              <ci> C16EnoylCoAMAT </ci>
              <ci> CoAMAT </ci>
              <ci> species_2 </ci>
              <ci> C14AcylCoAMAT </ci>
              <ci> AcetylCoAMAT </ci>
              <ci> NADHMAT </ci>
              <ci> C4AcetoacylCoAMAT </ci>
              <ci> VMAT </ci>
            </apply>
          </apply>
        </math>
        <listOfParameters>
          <parameter id="sf" name="sf" value="0.2093"/>
        </listOfParameters>
      </kineticLaw>
    </reaction>
    <reaction metaid="COPASI95" id="vmtpC14" name="vmtpC14" reversible="true">
      <annotation>
        <COPASI xmlns="http://www.copasi.org/static/sbml">
          <rdf:RDF xmlns:dcterms="http://purl.org/dc/terms/" xmlns:rdf="http://www.w3.org/1999/02/22-rdf-syntax-ns#">
            <rdf:Description rdf:about="#COPASI95">
              <dcterms:created>
                <rdf:Description>
                  <dcterms:W3CDTF>2015-01-21T15:53:40Z</dcterms:W3CDTF>
                </rdf:Description>
              </dcterms:created>
            </rdf:Description>
          </rdf:RDF>
        </COPASI>
      </annotation>
      <listOfReactants>
        <speciesReference species="C14EnoylCoAMAT" stoichiometry="1"/>
        <speciesReference species="CoAMAT" stoichiometry="1"/>
        <speciesReference species="species_2" stoichiometry="1"/>
      </listOfReactants>
      <listOfProducts>
        <speciesReference species="C12AcylCoAMAT" stoichiometry="1"/>
        <speciesReference species="AcetylCoAMAT" stoichiometry="1"/>
        <speciesReference species="NADHMAT" stoichiometry="1"/>
      </listOfProducts>
      <listOfModifiers>
        <modifierSpeciesReference species="C4AcetoacylCoAMAT"/>
      </listOfModifiers>
      <kineticLaw>
        <math xmlns="http://www.w3.org/1998/Math/MathML">
          <apply>
            <times/>
            <ci> VMAT </ci>
            <apply>
              <ci> MTP </ci>
              <ci> sf </ci>
              <ci> Vmtp </ci>
              <ci> KmmtpC14EnoylCoAMAT </ci>
              <ci> KmmtpCoAMAT </ci>
              <ci> KmmtpNADMAT </ci>
              <ci> KmmtpC12AcylCoAMAT </ci>
              <ci> KmmtpAcetylCoAMAT </ci>
              <ci> KmmtpNADHMAT </ci>
              <ci> KicrotC4AcetoacylCoA </ci>
              <ci> Keqmtp </ci>
              <ci> C14EnoylCoAMAT </ci>
              <ci> CoAMAT </ci>
              <ci> species_2 </ci>
              <ci> C12AcylCoAMAT </ci>
              <ci> AcetylCoAMAT </ci>
              <ci> NADHMAT </ci>
              <ci> C4AcetoacylCoAMAT </ci>
              <ci> VMAT </ci>
            </apply>
          </apply>
        </math>
        <listOfParameters>
          <parameter id="sf" name="sf" value="0.205"/>
        </listOfParameters>
      </kineticLaw>
    </reaction>
    <reaction metaid="COPASI96" id="vmtpC12" name="vmtpC12" reversible="true">
      <annotation>
        <COPASI xmlns="http://www.copasi.org/static/sbml">
          <rdf:RDF xmlns:dcterms="http://purl.org/dc/terms/" xmlns:rdf="http://www.w3.org/1999/02/22-rdf-syntax-ns#">
            <rdf:Description rdf:about="#COPASI96">
              <dcterms:created>
                <rdf:Description>
                  <dcterms:W3CDTF>2015-01-21T15:53:36Z</dcterms:W3CDTF>
                </rdf:Description>
              </dcterms:created>
            </rdf:Description>
          </rdf:RDF>
        </COPASI>
      </annotation>
      <listOfReactants>
        <speciesReference species="C12EnoylCoAMAT" stoichiometry="1"/>
        <speciesReference species="CoAMAT" stoichiometry="1"/>
        <speciesReference species="species_2" stoichiometry="1"/>
      </listOfReactants>
      <listOfProducts>
        <speciesReference species="C10AcylCoAMAT" stoichiometry="1"/>
        <speciesReference species="AcetylCoAMAT" stoichiometry="1"/>
        <speciesReference species="NADHMAT" stoichiometry="1"/>
      </listOfProducts>
      <listOfModifiers>
        <modifierSpeciesReference species="C4AcetoacylCoAMAT"/>
      </listOfModifiers>
      <kineticLaw>
        <math xmlns="http://www.w3.org/1998/Math/MathML">
          <apply>
            <times/>
            <ci> VMAT </ci>
            <apply>
              <ci> MTP </ci>
              <ci> sf </ci>
              <ci> Vmtp </ci>
              <ci> KmmtpC12EnoylCoAMAT </ci>
              <ci> KmmtpCoAMAT </ci>
              <ci> KmmtpNADMAT </ci>
              <ci> KmmtpC12AcylCoAMAT </ci>
              <ci> KmmtpAcetylCoAMAT </ci>
              <ci> KmmtpNADHMAT </ci>
              <ci> KicrotC4AcetoacylCoA </ci>
              <ci> Keqmtp </ci>
              <ci> C12EnoylCoAMAT </ci>
              <ci> CoAMAT </ci>
              <ci> species_2 </ci>
              <ci> C10AcylCoAMAT </ci>
              <ci> AcetylCoAMAT </ci>
              <ci> NADHMAT </ci>
              <ci> C4AcetoacylCoAMAT </ci>
              <ci> VMAT </ci>
            </apply>
          </apply>
        </math>
        <listOfParameters>
          <parameter id="sf" name="sf" value="0.1994"/>
        </listOfParameters>
      </kineticLaw>
    </reaction>
    <reaction metaid="COPASI97" id="vmtpC10" name="vmtpC10" reversible="true">
      <annotation>
        <COPASI xmlns="http://www.copasi.org/static/sbml">
          <rdf:RDF xmlns:dcterms="http://purl.org/dc/terms/" xmlns:rdf="http://www.w3.org/1999/02/22-rdf-syntax-ns#">
            <rdf:Description rdf:about="#COPASI97">
              <dcterms:created>
                <rdf:Description>
                  <dcterms:W3CDTF>2015-01-21T15:53:27Z</dcterms:W3CDTF>
                </rdf:Description>
              </dcterms:created>
            </rdf:Description>
          </rdf:RDF>
        </COPASI>
      </annotation>
      <listOfReactants>
        <speciesReference species="C10EnoylCoAMAT" stoichiometry="1"/>
        <speciesReference species="CoAMAT" stoichiometry="1"/>
        <speciesReference species="species_2" stoichiometry="1"/>
      </listOfReactants>
      <listOfProducts>
        <speciesReference species="C8AcylCoAMAT" stoichiometry="1"/>
        <speciesReference species="AcetylCoAMAT" stoichiometry="1"/>
        <speciesReference species="NADHMAT" stoichiometry="1"/>
      </listOfProducts>
      <listOfModifiers>
        <modifierSpeciesReference species="C4AcetoacylCoAMAT"/>
      </listOfModifiers>
      <kineticLaw>
        <math xmlns="http://www.w3.org/1998/Math/MathML">
          <apply>
            <times/>
            <ci> VMAT </ci>
            <apply>
              <ci> MTP </ci>
              <ci> sf </ci>
              <ci> Vmtp </ci>
              <ci> KmmtpC10EnoylCoAMAT </ci>
              <ci> KmmtpCoAMAT </ci>
              <ci> KmmtpNADMAT </ci>
              <ci> KmmtpC10AcylCoAMAT </ci>
              <ci> KmmtpAcetylCoAMAT </ci>
              <ci> KmmtpNADHMAT </ci>
              <ci> KicrotC4AcetoacylCoA </ci>
              <ci> Keqmtp </ci>
              <ci> C10EnoylCoAMAT </ci>
              <ci> CoAMAT </ci>
              <ci> species_2 </ci>
              <ci> C8AcylCoAMAT </ci>
              <ci> AcetylCoAMAT </ci>
              <ci> NADHMAT </ci>
              <ci> C4AcetoacylCoAMAT </ci>
              <ci> VMAT </ci>
            </apply>
          </apply>
        </math>
        <listOfParameters>
          <parameter id="sf" name="sf" value="0.1976"/>
        </listOfParameters>
      </kineticLaw>
    </reaction>
    <reaction metaid="COPASI98" id="vmtpC8" name="vmtpC8" reversible="true">
      <annotation>
        <COPASI xmlns="http://www.copasi.org/static/sbml">
          <rdf:RDF xmlns:dcterms="http://purl.org/dc/terms/" xmlns:rdf="http://www.w3.org/1999/02/22-rdf-syntax-ns#">
            <rdf:Description rdf:about="#COPASI98">
              <dcterms:created>
                <rdf:Description>
                  <dcterms:W3CDTF>2015-01-21T15:53:49Z</dcterms:W3CDTF>
                </rdf:Description>
              </dcterms:created>
            </rdf:Description>
          </rdf:RDF>
        </COPASI>
      </annotation>
      <listOfReactants>
        <speciesReference species="C8EnoylCoAMAT" stoichiometry="1"/>
        <speciesReference species="CoAMAT" stoichiometry="1"/>
        <speciesReference species="species_2" stoichiometry="1"/>
      </listOfReactants>
      <listOfProducts>
        <speciesReference species="C6AcylCoAMAT" stoichiometry="1"/>
        <speciesReference species="AcetylCoAMAT" stoichiometry="1"/>
        <speciesReference species="NADHMAT" stoichiometry="1"/>
      </listOfProducts>
      <listOfModifiers>
        <modifierSpeciesReference species="C4AcetoacylCoAMAT"/>
      </listOfModifiers>
      <kineticLaw>
        <math xmlns="http://www.w3.org/1998/Math/MathML">
          <apply>
            <times/>
            <ci> VMAT </ci>
            <apply>
              <ci> MTP </ci>
              <ci> sf </ci>
              <ci> Vmtp </ci>
              <ci> KmmtpC8EnoylCoAMAT </ci>
              <ci> KmmtpCoAMAT </ci>
              <ci> KmmtpNADMAT </ci>
              <ci> KmmtpC6AcylCoAMAT </ci>
              <ci> KmmtpAcetylCoAMAT </ci>
              <ci> KmmtpNADHMAT </ci>
              <ci> KicrotC4AcetoacylCoA </ci>
              <ci> Keqmtp </ci>
              <ci> C8EnoylCoAMAT </ci>
              <ci> CoAMAT </ci>
              <ci> species_2 </ci>
              <ci> C6AcylCoAMAT </ci>
              <ci> AcetylCoAMAT </ci>
              <ci> NADHMAT </ci>
              <ci> C4AcetoacylCoAMAT </ci>
              <ci> VMAT </ci>
            </apply>
          </apply>
        </math>
        <listOfParameters>
          <parameter id="sf" name="sf" value="0.1887"/>
        </listOfParameters>
      </kineticLaw>
    </reaction>
    <reaction metaid="COPASI99" id="vacesink" name="vacesink" reversible="true">
      <annotation>
        <COPASI xmlns="http://www.copasi.org/static/sbml">
          <rdf:RDF xmlns:dcterms="http://purl.org/dc/terms/" xmlns:rdf="http://www.w3.org/1999/02/22-rdf-syntax-ns#">
            <rdf:Description rdf:about="#COPASI99">
              <dcterms:created>
                <rdf:Description>
                  <dcterms:W3CDTF>2014-02-10T09:57:22Z</dcterms:W3CDTF>
                </rdf:Description>
              </dcterms:created>
            </rdf:Description>
          </rdf:RDF>
        </COPASI>
      </annotation>
      <listOfReactants>
        <speciesReference species="AcetylCoAMAT" stoichiometry="1"/>
      </listOfReactants>
      <kineticLaw>
        <math xmlns="http://www.w3.org/1998/Math/MathML">
          <apply>
            <times/>
            <ci> VMAT </ci>
            <apply>
              <ci> function_2 </ci>
              <ci> AcetylCoAMAT </ci>
              <ci> K1acesink </ci>
              <ci> Ksacesink </ci>
              <ci> VMAT </ci>
            </apply>
          </apply>
        </math>
        <listOfParameters>
          <parameter id="K1acesink" name="K1acesink" value="21.1414"/>
          <parameter id="Ksacesink" name="Ksacesink" value="6000000"/>
        </listOfParameters>
      </kineticLaw>
    </reaction>
    <reaction metaid="COPASI100" id="vfadhsink" name="vfadhsink" reversible="true">
      <annotation>
        <COPASI xmlns="http://www.copasi.org/static/sbml">
          <rdf:RDF xmlns:dcterms="http://purl.org/dc/terms/" xmlns:rdf="http://www.w3.org/1999/02/22-rdf-syntax-ns#">
            <rdf:Description rdf:about="#COPASI100">
              <dcterms:created>
                <rdf:Description>
                  <dcterms:W3CDTF>2014-01-20T14:51:58Z</dcterms:W3CDTF>
                </rdf:Description>
              </dcterms:created>
            </rdf:Description>
          </rdf:RDF>
        </COPASI>
      </annotation>
      <listOfReactants>
        <speciesReference species="FADHMAT" stoichiometry="1"/>
      </listOfReactants>
      <kineticLaw>
        <math xmlns="http://www.w3.org/1998/Math/MathML">
          <apply>
            <times/>
            <ci> VMAT </ci>
            <apply>
              <ci> function_3 </ci>
              <ci> FADHMAT </ci>
              <ci> K1fadhsink </ci>
              <ci> Ksfadhsink </ci>
              <ci> VMAT </ci>
            </apply>
          </apply>
        </math>
        <listOfParameters>
          <parameter id="K1fadhsink" name="K1fadhsink" value="0.430198"/>
          <parameter id="Ksfadhsink" name="Ksfadhsink" value="6000000"/>
        </listOfParameters>
      </kineticLaw>
    </reaction>
    <reaction metaid="COPASI101" id="vnadhsink" name="vnadhsink" reversible="true">
      <annotation>
        <COPASI xmlns="http://www.copasi.org/static/sbml">
          <rdf:RDF xmlns:dcterms="http://purl.org/dc/terms/" xmlns:rdf="http://www.w3.org/1999/02/22-rdf-syntax-ns#">
            <rdf:Description rdf:about="#COPASI101">
              <dcterms:created>
                <rdf:Description>
                  <dcterms:W3CDTF>2014-02-11T16:12:09Z</dcterms:W3CDTF>
                </rdf:Description>
              </dcterms:created>
            </rdf:Description>
          </rdf:RDF>
        </COPASI>
      </annotation>
      <listOfReactants>
        <speciesReference species="NADHMAT" stoichiometry="1"/>
      </listOfReactants>
      <kineticLaw>
        <math xmlns="http://www.w3.org/1998/Math/MathML">
          <apply>
            <times/>
            <ci> VMAT </ci>
            <apply>
              <ci> function_4 </ci>
              <ci> K1nadhsink </ci>
              <ci> Ksnadhsink </ci>
              <ci> NADHMAT </ci>
              <ci> VMAT </ci>
            </apply>
          </apply>
        </math>
        <listOfParameters>
          <parameter id="K1nadhsink" name="K1nadhsink" value="15.3482"/>
          <parameter id="Ksnadhsink" name="Ksnadhsink" value="6000000"/>
        </listOfParameters>
      </kineticLaw>
    </reaction>
    <reaction metaid="COPASI102" id="reaction_1" name="vvlcadC16" reversible="true">
      <annotation>
        <COPASI xmlns="http://www.copasi.org/static/sbml">
          <rdf:RDF xmlns:dcterms="http://purl.org/dc/terms/" xmlns:rdf="http://www.w3.org/1999/02/22-rdf-syntax-ns#">
            <rdf:Description rdf:about="#COPASI102">
              <dcterms:created>
                <rdf:Description>
                  <dcterms:W3CDTF>2014-02-11T15:47:35Z</dcterms:W3CDTF>
                </rdf:Description>
              </dcterms:created>
            </rdf:Description>
          </rdf:RDF>
        </COPASI>
      </annotation>
      <listOfReactants>
        <speciesReference species="C16AcylCoAMAT" stoichiometry="1"/>
        <speciesReference species="species_1" stoichiometry="1"/>
      </listOfReactants>
      <listOfProducts>
        <speciesReference species="FADHMAT" stoichiometry="1"/>
        <speciesReference species="C16EnoylCoAMAT" stoichiometry="1"/>
      </listOfProducts>
      <kineticLaw>
        <math xmlns="http://www.w3.org/1998/Math/MathML">
          <apply>
            <times/>
            <ci> VMAT </ci>
            <apply>
              <ci> VLCAD </ci>
              <ci> sf </ci>
              <ci> parameter_1 </ci>
              <ci> C16AcylCoAMAT </ci>
              <ci> species_1 </ci>
              <ci> FADHMAT </ci>
              <ci> parameter_2 </ci>
              <ci> parameter_8 </ci>
              <ci> C16EnoylCoAMAT </ci>
              <ci> parameter_16 </ci>
              <ci> parameter_9 </ci>
              <ci> parameter_15 </ci>
              <ci> VMAT </ci>
            </apply>
          </apply>
        </math>
        <listOfParameters>
          <parameter id="sf" name="sf" value="0.2097"/>
        </listOfParameters>
      </kineticLaw>
    </reaction>
    <reaction metaid="COPASI103" id="reaction_2" name="vvlcadC14" reversible="true">
      <annotation>
        <COPASI xmlns="http://www.copasi.org/static/sbml">
          <rdf:RDF xmlns:dcterms="http://purl.org/dc/terms/" xmlns:rdf="http://www.w3.org/1999/02/22-rdf-syntax-ns#">
            <rdf:Description rdf:about="#COPASI103">
              <dcterms:created>
                <rdf:Description>
                  <dcterms:W3CDTF>2014-02-11T15:54:23Z</dcterms:W3CDTF>
                </rdf:Description>
              </dcterms:created>
            </rdf:Description>
          </rdf:RDF>
        </COPASI>
      </annotation>
      <listOfReactants>
        <speciesReference species="C14AcylCoAMAT" stoichiometry="1"/>
        <speciesReference species="species_1" stoichiometry="1"/>
      </listOfReactants>
      <listOfProducts>
        <speciesReference species="FADHMAT" stoichiometry="1"/>
        <speciesReference species="C14EnoylCoAMAT" stoichiometry="1"/>
      </listOfProducts>
      <kineticLaw>
        <math xmlns="http://www.w3.org/1998/Math/MathML">
          <apply>
            <times/>
            <ci> VMAT </ci>
            <apply>
              <ci> VLCAD </ci>
              <ci> sf </ci>
              <ci> parameter_1 </ci>
              <ci> C14AcylCoAMAT </ci>
              <ci> species_1 </ci>
              <ci> FADHMAT </ci>
              <ci> parameter_3 </ci>
              <ci> parameter_8 </ci>
              <ci> C14EnoylCoAMAT </ci>
              <ci> parameter_16 </ci>
              <ci> parameter_10 </ci>
              <ci> parameter_15 </ci>
              <ci> VMAT </ci>
            </apply>
          </apply>
        </math>
        <listOfParameters>
          <parameter id="sf" name="sf" value="0.1937"/>
        </listOfParameters>
      </kineticLaw>
    </reaction>
    <reaction metaid="COPASI104" id="reaction_3" name="vvlcadC12" reversible="true">
      <annotation>
        <COPASI xmlns="http://www.copasi.org/static/sbml">
          <rdf:RDF xmlns:dcterms="http://purl.org/dc/terms/" xmlns:rdf="http://www.w3.org/1999/02/22-rdf-syntax-ns#">
            <rdf:Description rdf:about="#COPASI104">
              <dcterms:created>
                <rdf:Description>
                  <dcterms:W3CDTF>2014-02-11T15:56:36Z</dcterms:W3CDTF>
                </rdf:Description>
              </dcterms:created>
            </rdf:Description>
          </rdf:RDF>
        </COPASI>
      </annotation>
      <listOfReactants>
        <speciesReference species="C12AcylCoAMAT" stoichiometry="1"/>
        <speciesReference species="species_1" stoichiometry="1"/>
      </listOfReactants>
      <listOfProducts>
        <speciesReference species="FADHMAT" stoichiometry="1"/>
        <speciesReference species="C12EnoylCoAMAT" stoichiometry="1"/>
      </listOfProducts>
      <kineticLaw>
        <math xmlns="http://www.w3.org/1998/Math/MathML">
          <apply>
            <times/>
            <ci> VMAT </ci>
            <apply>
              <ci> VLCAD </ci>
              <ci> sf </ci>
              <ci> parameter_1 </ci>
              <ci> C12AcylCoAMAT </ci>
              <ci> species_1 </ci>
              <ci> FADHMAT </ci>
              <ci> parameter_4 </ci>
              <ci> parameter_8 </ci>
              <ci> C12EnoylCoAMAT </ci>
              <ci> parameter_16 </ci>
              <ci> parameter_11 </ci>
              <ci> parameter_15 </ci>
              <ci> VMAT </ci>
            </apply>
          </apply>
        </math>
        <listOfParameters>
          <parameter id="sf" name="sf" value="0.1958"/>
        </listOfParameters>
      </kineticLaw>
    </reaction>
    <reaction metaid="COPASI105" id="reaction_4" name="vvlcadC10" reversible="true">
      <annotation>
        <COPASI xmlns="http://www.copasi.org/static/sbml">
          <rdf:RDF xmlns:dcterms="http://purl.org/dc/terms/" xmlns:rdf="http://www.w3.org/1999/02/22-rdf-syntax-ns#">
            <rdf:Description rdf:about="#COPASI105">
              <dcterms:created>
                <rdf:Description>
                  <dcterms:W3CDTF>2014-02-11T15:58:34Z</dcterms:W3CDTF>
                </rdf:Description>
              </dcterms:created>
            </rdf:Description>
          </rdf:RDF>
        </COPASI>
      </annotation>
      <listOfReactants>
        <speciesReference species="C10AcylCoAMAT" stoichiometry="1"/>
        <speciesReference species="species_1" stoichiometry="1"/>
      </listOfReactants>
      <listOfProducts>
        <speciesReference species="FADHMAT" stoichiometry="1"/>
        <speciesReference species="C10EnoylCoAMAT" stoichiometry="1"/>
      </listOfProducts>
      <kineticLaw>
        <math xmlns="http://www.w3.org/1998/Math/MathML">
          <apply>
            <times/>
            <ci> VMAT </ci>
            <apply>
              <ci> VLCAD </ci>
              <ci> sf </ci>
              <ci> parameter_1 </ci>
              <ci> C10AcylCoAMAT </ci>
              <ci> species_1 </ci>
              <ci> FADHMAT </ci>
              <ci> parameter_5 </ci>
              <ci> parameter_8 </ci>
              <ci> C10EnoylCoAMAT </ci>
              <ci> parameter_16 </ci>
              <ci> parameter_12 </ci>
              <ci> parameter_15 </ci>
              <ci> VMAT </ci>
            </apply>
          </apply>
        </math>
        <listOfParameters>
          <parameter id="sf" name="sf" value="0.1855"/>
        </listOfParameters>
      </kineticLaw>
    </reaction>
    <reaction metaid="COPASI106" id="reaction_5" name="vvlcadC8" reversible="true">
      <annotation>
        <COPASI xmlns="http://www.copasi.org/static/sbml">
          <rdf:RDF xmlns:dcterms="http://purl.org/dc/terms/" xmlns:rdf="http://www.w3.org/1999/02/22-rdf-syntax-ns#">
            <rdf:Description rdf:about="#COPASI106">
              <dcterms:created>
                <rdf:Description>
                  <dcterms:W3CDTF>2014-02-11T16:00:47Z</dcterms:W3CDTF>
                </rdf:Description>
              </dcterms:created>
            </rdf:Description>
          </rdf:RDF>
        </COPASI>
      </annotation>
      <listOfReactants>
        <speciesReference species="C8AcylCoAMAT" stoichiometry="1"/>
        <speciesReference species="species_1" stoichiometry="1"/>
      </listOfReactants>
      <listOfProducts>
        <speciesReference species="FADHMAT" stoichiometry="1"/>
        <speciesReference species="C8EnoylCoAMAT" stoichiometry="1"/>
      </listOfProducts>
      <kineticLaw>
        <math xmlns="http://www.w3.org/1998/Math/MathML">
          <apply>
            <times/>
            <ci> VMAT </ci>
            <apply>
              <ci> VLCAD </ci>
              <ci> sf </ci>
              <ci> parameter_1 </ci>
              <ci> C8AcylCoAMAT </ci>
              <ci> species_1 </ci>
              <ci> FADHMAT </ci>
              <ci> parameter_6 </ci>
              <ci> parameter_8 </ci>
              <ci> C8EnoylCoAMAT </ci>
              <ci> parameter_16 </ci>
              <ci> parameter_13 </ci>
              <ci> parameter_15 </ci>
              <ci> VMAT </ci>
            </apply>
          </apply>
        </math>
        <listOfParameters>
          <parameter id="sf" name="sf" value="0.1688"/>
        </listOfParameters>
      </kineticLaw>
    </reaction>
    <reaction metaid="COPASI107" id="reaction_6" name="vvlcadC6" reversible="true">
      <annotation>
        <COPASI xmlns="http://www.copasi.org/static/sbml">
          <rdf:RDF xmlns:dcterms="http://purl.org/dc/terms/" xmlns:rdf="http://www.w3.org/1999/02/22-rdf-syntax-ns#">
            <rdf:Description rdf:about="#COPASI107">
              <dcterms:created>
                <rdf:Description>
                  <dcterms:W3CDTF>2014-02-11T16:02:57Z</dcterms:W3CDTF>
                </rdf:Description>
              </dcterms:created>
            </rdf:Description>
          </rdf:RDF>
        </COPASI>
      </annotation>
      <listOfReactants>
        <speciesReference species="C6AcylCoAMAT" stoichiometry="1"/>
        <speciesReference species="species_1" stoichiometry="1"/>
      </listOfReactants>
      <listOfProducts>
        <speciesReference species="FADHMAT" stoichiometry="1"/>
        <speciesReference species="C6EnoylCoAMAT" stoichiometry="1"/>
      </listOfProducts>
      <kineticLaw>
        <math xmlns="http://www.w3.org/1998/Math/MathML">
          <apply>
            <times/>
            <ci> VMAT </ci>
            <apply>
              <ci> VLCAD </ci>
              <ci> sf </ci>
              <ci> parameter_1 </ci>
              <ci> C6AcylCoAMAT </ci>
              <ci> species_1 </ci>
              <ci> FADHMAT </ci>
              <ci> parameter_7 </ci>
              <ci> parameter_8 </ci>
              <ci> C6EnoylCoAMAT </ci>
              <ci> parameter_16 </ci>
              <ci> parameter_14 </ci>
              <ci> parameter_15 </ci>
              <ci> VMAT </ci>
            </apply>
          </apply>
        </math>
        <listOfParameters>
          <parameter id="sf" name="sf" value="0.0465"/>
        </listOfParameters>
      </kineticLaw>
    </reaction>
    <reaction metaid="COPASI108" id="reaction_7" name="vmcadC16" reversible="true">
      <annotation>
        <COPASI xmlns="http://www.copasi.org/static/sbml">
          <rdf:RDF xmlns:dcterms="http://purl.org/dc/terms/" xmlns:rdf="http://www.w3.org/1999/02/22-rdf-syntax-ns#">
            <rdf:Description rdf:about="#COPASI108">
              <dcterms:created>
                <rdf:Description>
                  <dcterms:W3CDTF>2014-02-12T10:26:01Z</dcterms:W3CDTF>
                </rdf:Description>
              </dcterms:created>
            </rdf:Description>
          </rdf:RDF>
        </COPASI>
      </annotation>
      <listOfReactants>
        <speciesReference species="C16AcylCoAMAT" stoichiometry="1"/>
        <speciesReference species="species_1" stoichiometry="1"/>
      </listOfReactants>
      <listOfProducts>
        <speciesReference species="FADHMAT" stoichiometry="1"/>
        <speciesReference species="C16EnoylCoAMAT" stoichiometry="1"/>
      </listOfProducts>
      <kineticLaw>
        <math xmlns="http://www.w3.org/1998/Math/MathML">
          <apply>
            <times/>
            <ci> VMAT </ci>
            <apply>
              <ci> function_5 </ci>
              <ci> sf </ci>
              <ci> Vmcad </ci>
              <ci> C16AcylCoAMAT </ci>
              <ci> species_1 </ci>
              <ci> FADHMAT </ci>
              <ci> parameter_17 </ci>
              <ci> KmmcadFAD </ci>
              <ci> C16EnoylCoAMAT </ci>
              <ci> Keqmcad </ci>
              <ci> parameter_19 </ci>
              <ci> KmmcadFADH </ci>
              <ci> VMAT </ci>
            </apply>
          </apply>
        </math>
        <listOfParameters>
          <parameter id="sf" name="sf" value="0.0378"/>
        </listOfParameters>
      </kineticLaw>
    </reaction>
    <reaction metaid="COPASI109" id="reaction_8" name="vmcadC14" reversible="true">
      <annotation>
        <COPASI xmlns="http://www.copasi.org/static/sbml">
          <rdf:RDF xmlns:dcterms="http://purl.org/dc/terms/" xmlns:rdf="http://www.w3.org/1999/02/22-rdf-syntax-ns#">
            <rdf:Description rdf:about="#COPASI109">
              <dcterms:created>
                <rdf:Description>
                  <dcterms:W3CDTF>2014-02-12T10:43:56Z</dcterms:W3CDTF>
                </rdf:Description>
              </dcterms:created>
            </rdf:Description>
          </rdf:RDF>
        </COPASI>
      </annotation>
      <listOfReactants>
        <speciesReference species="C14AcylCoAMAT" stoichiometry="1"/>
        <speciesReference species="species_1" stoichiometry="1"/>
      </listOfReactants>
      <listOfProducts>
        <speciesReference species="FADHMAT" stoichiometry="1"/>
        <speciesReference species="C14EnoylCoAMAT" stoichiometry="1"/>
      </listOfProducts>
      <kineticLaw>
        <math xmlns="http://www.w3.org/1998/Math/MathML">
          <apply>
            <times/>
            <ci> VMAT </ci>
            <apply>
              <ci> function_5 </ci>
              <ci> sf </ci>
              <ci> Vmcad </ci>
              <ci> C14AcylCoAMAT </ci>
              <ci> species_1 </ci>
              <ci> FADHMAT </ci>
              <ci> parameter_18 </ci>
              <ci> KmmcadFAD </ci>
              <ci> C14EnoylCoAMAT </ci>
              <ci> Keqmcad </ci>
              <ci> parameter_20 </ci>
              <ci> KmmcadFADH </ci>
              <ci> VMAT </ci>
            </apply>
          </apply>
        </math>
        <listOfParameters>
          <parameter id="sf" name="sf" value="0.1398"/>
        </listOfParameters>
      </kineticLaw>
    </reaction>
    <reaction metaid="COPASI110" id="reaction_9" name="vmcadC12" reversible="true">
      <annotation>
        <COPASI xmlns="http://www.copasi.org/static/sbml">
          <rdf:RDF xmlns:dcterms="http://purl.org/dc/terms/" xmlns:rdf="http://www.w3.org/1999/02/22-rdf-syntax-ns#">
            <rdf:Description rdf:about="#COPASI110">
              <dcterms:created>
                <rdf:Description>
                  <dcterms:W3CDTF>2014-02-12T10:57:27Z</dcterms:W3CDTF>
                </rdf:Description>
              </dcterms:created>
            </rdf:Description>
          </rdf:RDF>
        </COPASI>
      </annotation>
      <listOfReactants>
        <speciesReference species="C12AcylCoAMAT" stoichiometry="1"/>
        <speciesReference species="species_1" stoichiometry="1"/>
      </listOfReactants>
      <listOfProducts>
        <speciesReference species="FADHMAT" stoichiometry="1"/>
        <speciesReference species="C12EnoylCoAMAT" stoichiometry="1"/>
      </listOfProducts>
      <kineticLaw>
        <math xmlns="http://www.w3.org/1998/Math/MathML">
          <apply>
            <times/>
            <ci> VMAT </ci>
            <apply>
              <ci> function_5 </ci>
              <ci> sf </ci>
              <ci> Vmcad </ci>
              <ci> C12AcylCoAMAT </ci>
              <ci> species_1 </ci>
              <ci> FADHMAT </ci>
              <ci> KmmcadC12AcylCoAMAT </ci>
              <ci> KmmcadFAD </ci>
              <ci> C12EnoylCoAMAT </ci>
              <ci> Keqmcad </ci>
              <ci> KmmcadC12EnoylCoAMAT </ci>
              <ci> KmmcadFADH </ci>
              <ci> VMAT </ci>
            </apply>
          </apply>
        </math>
        <listOfParameters>
          <parameter id="sf" name="sf" value="0.1264"/>
        </listOfParameters>
      </kineticLaw>
    </reaction>
    <reaction metaid="COPASI111" id="reaction_10" name="vmcadC10" reversible="true">
      <annotation>
        <COPASI xmlns="http://www.copasi.org/static/sbml">
          <rdf:RDF xmlns:dcterms="http://purl.org/dc/terms/" xmlns:rdf="http://www.w3.org/1999/02/22-rdf-syntax-ns#">
            <rdf:Description rdf:about="#COPASI111">
              <dcterms:created>
                <rdf:Description>
                  <dcterms:W3CDTF>2014-02-12T11:00:34Z</dcterms:W3CDTF>
                </rdf:Description>
              </dcterms:created>
            </rdf:Description>
          </rdf:RDF>
        </COPASI>
      </annotation>
      <listOfReactants>
        <speciesReference species="C10AcylCoAMAT" stoichiometry="1"/>
        <speciesReference species="species_1" stoichiometry="1"/>
      </listOfReactants>
      <listOfProducts>
        <speciesReference species="FADHMAT" stoichiometry="1"/>
        <speciesReference species="C10EnoylCoAMAT" stoichiometry="1"/>
      </listOfProducts>
      <kineticLaw>
        <math xmlns="http://www.w3.org/1998/Math/MathML">
          <apply>
            <times/>
            <ci> VMAT </ci>
            <apply>
              <ci> function_5 </ci>
              <ci> sf </ci>
              <ci> Vmcad </ci>
              <ci> C10AcylCoAMAT </ci>
              <ci> species_1 </ci>
              <ci> FADHMAT </ci>
              <ci> KmmcadC10AcylCoAMAT </ci>
              <ci> KmmcadFAD </ci>
              <ci> C10EnoylCoAMAT </ci>
              <ci> Keqmcad </ci>
              <ci> KmmcadC10EnoylCoAMAT </ci>
              <ci> KmmcadFADH </ci>
              <ci> VMAT </ci>
            </apply>
          </apply>
        </math>
        <listOfParameters>
          <parameter id="sf" name="sf" value="0.1927"/>
        </listOfParameters>
      </kineticLaw>
    </reaction>
    <reaction metaid="COPASI112" id="reaction_11" name="vmcadC8" reversible="true">
      <annotation>
        <COPASI xmlns="http://www.copasi.org/static/sbml">
          <rdf:RDF xmlns:dcterms="http://purl.org/dc/terms/" xmlns:rdf="http://www.w3.org/1999/02/22-rdf-syntax-ns#">
            <rdf:Description rdf:about="#COPASI112">
              <dcterms:created>
                <rdf:Description>
                  <dcterms:W3CDTF>2014-02-12T11:03:59Z</dcterms:W3CDTF>
                </rdf:Description>
              </dcterms:created>
            </rdf:Description>
          </rdf:RDF>
        </COPASI>
      </annotation>
      <listOfReactants>
        <speciesReference species="C8AcylCoAMAT" stoichiometry="1"/>
        <speciesReference species="species_1" stoichiometry="1"/>
      </listOfReactants>
      <listOfProducts>
        <speciesReference species="FADHMAT" stoichiometry="1"/>
        <speciesReference species="C8EnoylCoAMAT" stoichiometry="1"/>
      </listOfProducts>
      <kineticLaw>
        <math xmlns="http://www.w3.org/1998/Math/MathML">
          <apply>
            <times/>
            <ci> VMAT </ci>
            <apply>
              <ci> function_5 </ci>
              <ci> sf </ci>
              <ci> Vmcad </ci>
              <ci> C8AcylCoAMAT </ci>
              <ci> species_1 </ci>
              <ci> FADHMAT </ci>
              <ci> KmmcadC8AcylCoAMAT </ci>
              <ci> KmmcadFAD </ci>
              <ci> C8EnoylCoAMAT </ci>
              <ci> Keqmcad </ci>
              <ci> KmmcadC6EnoylCoAMAT </ci>
              <ci> KmmcadFADH </ci>
              <ci> VMAT </ci>
            </apply>
          </apply>
        </math>
        <listOfParameters>
          <parameter id="sf" name="sf" value="0.299"/>
        </listOfParameters>
      </kineticLaw>
    </reaction>
    <reaction metaid="COPASI113" id="reaction_12" name="vmcadC6" reversible="true">
      <annotation>
        <COPASI xmlns="http://www.copasi.org/static/sbml">
          <rdf:RDF xmlns:dcterms="http://purl.org/dc/terms/" xmlns:rdf="http://www.w3.org/1999/02/22-rdf-syntax-ns#">
            <rdf:Description rdf:about="#COPASI113">
              <dcterms:created>
                <rdf:Description>
                  <dcterms:W3CDTF>2014-02-12T11:06:38Z</dcterms:W3CDTF>
                </rdf:Description>
              </dcterms:created>
            </rdf:Description>
          </rdf:RDF>
        </COPASI>
      </annotation>
      <listOfReactants>
        <speciesReference species="C6AcylCoAMAT" stoichiometry="1"/>
        <speciesReference species="species_1" stoichiometry="1"/>
      </listOfReactants>
      <listOfProducts>
        <speciesReference species="FADHMAT" stoichiometry="1"/>
        <speciesReference species="C6EnoylCoAMAT" stoichiometry="1"/>
      </listOfProducts>
      <kineticLaw>
        <math xmlns="http://www.w3.org/1998/Math/MathML">
          <apply>
            <times/>
            <ci> VMAT </ci>
            <apply>
              <ci> function_5 </ci>
              <ci> sf </ci>
              <ci> Vmcad </ci>
              <ci> C6AcylCoAMAT </ci>
              <ci> species_1 </ci>
              <ci> FADHMAT </ci>
              <ci> KmmcadC6AcylCoAMAT </ci>
              <ci> KmmcadFAD </ci>
              <ci> C6EnoylCoAMAT </ci>
              <ci> Keqmcad </ci>
              <ci> KmmcadC6EnoylCoAMAT </ci>
              <ci> KmmcadFADH </ci>
              <ci> VMAT </ci>
            </apply>
          </apply>
        </math>
        <listOfParameters>
          <parameter id="sf" name="sf" value="0.1982"/>
        </listOfParameters>
      </kineticLaw>
    </reaction>
    <reaction metaid="COPASI114" id="reaction_13" name="vmcadC4" reversible="true">
      <annotation>
        <COPASI xmlns="http://www.copasi.org/static/sbml">
          <rdf:RDF xmlns:dcterms="http://purl.org/dc/terms/" xmlns:rdf="http://www.w3.org/1999/02/22-rdf-syntax-ns#">
            <rdf:Description rdf:about="#COPASI114">
              <dcterms:created>
                <rdf:Description>
                  <dcterms:W3CDTF>2014-02-12T11:09:37Z</dcterms:W3CDTF>
                </rdf:Description>
              </dcterms:created>
            </rdf:Description>
          </rdf:RDF>
        </COPASI>
      </annotation>
      <listOfReactants>
        <speciesReference species="C4AcylCoAMAT" stoichiometry="1"/>
        <speciesReference species="species_1" stoichiometry="1"/>
      </listOfReactants>
      <listOfProducts>
        <speciesReference species="FADHMAT" stoichiometry="1"/>
        <speciesReference species="C4EnoylCoAMAT" stoichiometry="1"/>
      </listOfProducts>
      <kineticLaw>
        <math xmlns="http://www.w3.org/1998/Math/MathML">
          <apply>
            <times/>
            <ci> VMAT </ci>
            <apply>
              <ci> function_5 </ci>
              <ci> sf </ci>
              <ci> Vmcad </ci>
              <ci> C4AcylCoAMAT </ci>
              <ci> species_1 </ci>
              <ci> FADHMAT </ci>
              <ci> KmmcadC4AcylCoAMAT </ci>
              <ci> KmmcadFAD </ci>
              <ci> C4EnoylCoAMAT </ci>
              <ci> Keqmcad </ci>
              <ci> KmmcadC4EnoylCoAMAT </ci>
              <ci> KmmcadFADH </ci>
              <ci> VMAT </ci>
            </apply>
          </apply>
        </math>
        <listOfParameters>
          <parameter id="sf" name="sf" value="0.0061"/>
        </listOfParameters>
      </kineticLaw>
    </reaction>
  </listOfReactions>
</model>
</sbml>
